# Supplementary material for: Parkin overexpression modulates gut-microbiota composition during aging in Drosophila melanogaster
Source: Front Microbiol. 2025 Sep 30;16:1672083. doi: 10.3389/fmicb.2025.1672083 (PMC12518341; doi:10.3389/fmicb.2025.1672083)
Supplement: Supplementary file 4 [file Table_1.XLSX]

## Sheet: Metaxa2_summary_16S
S01				S02				S03				S04				S05				S06				S07				S08
Number of sequences in input file:	378306	%		Number of sequences in input file:	119230	%		Number of sequences in input file:	98803	%		Number of sequences in input file:	94401	%		Number of sequences in input file:	89662	%		Number of sequences in input file:	102866	%		Number of sequences in input file:	132318	%		Number of sequences in input file:	127563	%
Sequences detected as SSU rRNA by Metaxa:	376708	99.5776		Sequences detected as SSU rRNA by Metaxa:	118886	99.7115		Sequences detected as SSU rRNA by Metaxa:	98514	99.7075		Sequences detected as SSU rRNA by Metaxa:	94078	99.6578		Sequences detected as SSU rRNA by Metaxa:	89429	99.7401		Sequences detected as SSU rRNA by Metaxa:	102513	99.6568		Sequences detected as SSU rRNA by Metaxa:	131898	99.6826		Sequences detected as SSU rRNA by Metaxa:	127130	99.6606
On main strand:	376708			On main strand:	118886			On main strand:	98514			On main strand:	94078			On main strand:	89429			On main strand:	102513			On main strand:	131898			On main strand:	127130
On complementary strand:	0			On complementary strand:	0			On complementary strand:	0			On complementary strand:	0			On complementary strand:	0			On complementary strand:	0			On complementary strand:	0			On complementary strand:	0
SSU rRNA sequences by preliminary origin:				SSU rRNA sequences by preliminary origin:				SSU rRNA sequences by preliminary origin:				SSU rRNA sequences by preliminary origin:				SSU rRNA sequences by preliminary origin:				SSU rRNA sequences by preliminary origin:				SSU rRNA sequences by preliminary origin:				SSU rRNA sequences by preliminary origin:
Archaea:	5763			Archaea:	1347			Archaea:	968			Archaea:	959			Archaea:	1382			Archaea:	1615			Archaea:	3536			Archaea:	3691
Bacteria:	98026			Bacteria:	29124			Bacteria:	23986			Bacteria:	24596			Bacteria:	23267			Bacteria:	29540			Bacteria:	21790			Bacteria:	15025
Eukaryota:	0			Eukaryota:	0			Eukaryota:	0			Eukaryota:	0			Eukaryota:	0			Eukaryota:	0			Eukaryota:	0			Eukaryota:	0
Chloroplast:	5355			Chloroplast:	1148			Chloroplast:	631			Chloroplast:	682			Chloroplast:	482			Chloroplast:	545			Chloroplast:	479			Chloroplast:	520
Mitochondria:	267564			Mitochondria:	87267			Mitochondria:	72929			Mitochondria:	67841			Mitochondria:	64298			Mitochondria:	70813			Mitochondria:	106093			Mitochondria:	107894
Other:	0			Other:	0			Other:	0			Other:	0			Other:	0			Other:	0			Other:	0			Other:	0
-----------------------------------------------------------------				-----------------------------------------------------------------				-----------------------------------------------------------------				-----------------------------------------------------------------				-----------------------------------------------------------------				-----------------------------------------------------------------				-----------------------------------------------------------------				-----------------------------------------------------------------
Number of SSU rRNA sequences to be classified by Metaxa:	376712			Number of SSU rRNA sequences to be classified by Metaxa:	118888			Number of SSU rRNA sequences to be classified by Metaxa:	98515			Number of SSU rRNA sequences to be classified by Metaxa:	94079			Number of SSU rRNA sequences to be classified by Metaxa:	89430			Number of SSU rRNA sequences to be classified by Metaxa:	102514			Number of SSU rRNA sequences to be classified by Metaxa:	131900			Number of SSU rRNA sequences to be classified by Metaxa:	127132
Number of SSU rRNA having at least one database match:	376517			Number of SSU rRNA having at least one database match:	118761			Number of SSU rRNA having at least one database match:	98397			Number of SSU rRNA having at least one database match:	93967			Number of SSU rRNA having at least one database match:	89334			Number of SSU rRNA having at least one database match:	102404			Number of SSU rRNA having at least one database match:	131734			Number of SSU rRNA having at least one database match:	126972
Number of SSU rRNA successfully classified by Metaxa:	376638			Number of SSU rRNA successfully classified by Metaxa:	118865			Number of SSU rRNA successfully classified by Metaxa:	98494			Number of SSU rRNA successfully classified by Metaxa:	94062			Number of SSU rRNA successfully classified by Metaxa:	89422			Number of SSU rRNA successfully classified by Metaxa:	102495			Number of SSU rRNA successfully classified by Metaxa:	131887			Number of SSU rRNA successfully classified by Metaxa:	127118
Number of uncertain classifications of SSU rRNA sequences:	70			Number of uncertain classifications of SSU rRNA sequences:	21			Number of uncertain classifications of SSU rRNA sequences:	20			Number of uncertain classifications of SSU rRNA sequences:	16			Number of uncertain classifications of SSU rRNA sequences:	7			Number of uncertain classifications of SSU rRNA sequences:	18			Number of uncertain classifications of SSU rRNA sequences:	11			Number of uncertain classifications of SSU rRNA sequences:	12
Total number of classifications made by Metaxa:	376708			Total number of classifications made by Metaxa:	118886			Total number of classifications made by Metaxa:	98514			Total number of classifications made by Metaxa:	94078			Total number of classifications made by Metaxa:	89429			Total number of classifications made by Metaxa:	102513			Total number of classifications made by Metaxa:	131898			Total number of classifications made by Metaxa:	127130
Number of SSU rRNA sequences assigned to each origin:				Number of SSU rRNA sequences assigned to each origin:				Number of SSU rRNA sequences assigned to each origin:				Number of SSU rRNA sequences assigned to each origin:				Number of SSU rRNA sequences assigned to each origin:				Number of SSU rRNA sequences assigned to each origin:				Number of SSU rRNA sequences assigned to each origin:				Number of SSU rRNA sequences assigned to each origin:
Archaea:	15			Archaea:	32			Archaea:	15			Archaea:	26			Archaea:	17			Archaea:	21			Archaea:	29			Archaea:	28
Bacteria:	376467			Bacteria:	118752			Bacteria:	98386			Bacteria:	93960			Bacteria:	89323			Bacteria:	102392			Bacteria:	131739			Bacteria:	126969
Eukaryota:	1			Eukaryota:	0			Eukaryota:	0			Eukaryota:	0			Eukaryota:	0			Eukaryota:	0			Eukaryota:	0			Eukaryota:	0
Chloroplast:	0			Chloroplast:	0			Chloroplast:	0			Chloroplast:	0			Chloroplast:	7			Chloroplast:	3			Chloroplast:	6			Chloroplast:	1
Mitochondria:	155			Mitochondria:	81			Mitochondria:	93			Mitochondria:	76			Mitochondria:	75			Mitochondria:	79			Mitochondria:	113			Mitochondria:	120
Uncertain:	70			Uncertain:	21			Uncertain:	20			Uncertain:	16			Uncertain:	7			Uncertain:	18			Uncertain:	11			Uncertain:	12

## Sheet: Metaxa2_taxonomy_16S
S01										S02										S03										S04										S05
Domain	Phylum	Class	Order	Family	Genus	Species	Counts (Species Level)	%		Domain	Phylum	Class	Order	Family	Genus	Species	Counts (Species Level)	%		Domain	Phylum	Class	Order	Family	Genus	Species	Counts (Species Level)	%		Domain	Phylum	Class	Order	Family	Genus	Species	Counts (Species Level)	%		Domain	Phylum	Class	Order	Family	Genus	Species	Counts (Species Level)	%
Bacteria	Proteobacteria	Gammaproteobacteria	Pasteurellales	Pasteurellaceae	Orbus	Unclassified Orbus	198349	52.9498		Bacteria	Proteobacteria	Alphaproteobacteria	Rhodospirillales	Acetobacteraceae	Gluconacetobacter	Unclassified Gluconacetobacter	49187	41.6345		Bacteria	Proteobacteria	Alphaproteobacteria	Rhodospirillales	Acetobacteraceae	Gluconacetobacter	Unclassified Gluconacetobacter	47192	48.2201		Bacteria	Proteobacteria	Alphaproteobacteria	Rhodospirillales	Acetobacteraceae	Gluconacetobacter	Unclassified Gluconacetobacter	36869	39.4663		Bacteria	Proteobacteria	Alphaproteobacteria	Rhodospirillales	Acetobacteraceae	Acetobacter	Acetobacter pasteurianus	20245	22.7805
Bacteria	Proteobacteria	Gammaproteobacteria	Pasteurellales	Pasteurellaceae	Orbus	Pasteurellaceae bacterium Lv2	99234	26.4908		Bacteria	Proteobacteria	Gammaproteobacteria	Pasteurellales	Pasteurellaceae	Orbus	Unclassified Orbus	42301	35.8058		Bacteria	Proteobacteria	Gammaproteobacteria	Pasteurellales	Pasteurellaceae	Orbus	Unclassified Orbus	31416	32.1004		Bacteria	Proteobacteria	Gammaproteobacteria	Pasteurellales	Pasteurellaceae	Orbus	Unclassified Orbus	33103	35.435		Bacteria	Proteobacteria	Alphaproteobacteria	Rhodospirillales	Acetobacteraceae	Gluconacetobacter	Unclassified Gluconacetobacter	17524	19.7187
Bacteria	Proteobacteria	Alphaproteobacteria	Rhodospirillales	Acetobacteraceae	Gluconacetobacter	Unclassified Gluconacetobacter	59134	15.786		Bacteria	Proteobacteria	Gammaproteobacteria	Pasteurellales	Pasteurellaceae	Orbus	Pasteurellaceae bacterium Lv2	19663	16.6438		Bacteria	Proteobacteria	Gammaproteobacteria	Pasteurellales	Pasteurellaceae	Orbus	Pasteurellaceae bacterium Lv2	14301	14.6125		Bacteria	Proteobacteria	Gammaproteobacteria	Pasteurellales	Pasteurellaceae	Orbus	Pasteurellaceae bacterium Lv2	15668	16.7717		Bacteria	Firmicutes	Bacilli	Lactobacillales	Lactobacillaceae	Lactobacillus	Unclassified Lactobacillus	16869	18.9817
Bacteria	Proteobacteria	Gammaproteobacteria	Xanthomonadales	Xanthomonadaceae	Stenotrophomonas	Unclassified Stenotrophomonas	4510	1.20396		Bacteria	Proteobacteria	Alphaproteobacteria	Rhodospirillales	Acetobacteraceae	Unclassified Acetobacteraceae		1388	1.17488		Bacteria	Proteobacteria	Alphaproteobacteria	Rhodospirillales	Acetobacteraceae	Unclassified Acetobacteraceae		1415	1.44582		Bacteria	Firmicutes	Bacilli	Lactobacillales	Lactobacillaceae	Lactobacillus	Unclassified Lactobacillus	4237	4.53548		Bacteria	Proteobacteria	Gammaproteobacteria	Pasteurellales	Pasteurellaceae	Orbus	Unclassified Orbus	15000	16.8786
Bacteria	Proteobacteria	Alphaproteobacteria	Rhizobiales	Brucellaceae	Unclassified Brucellaceae		2719	0.725845		Bacteria	Proteobacteria	Alphaproteobacteria	Rhodospirillales	Acetobacteraceae	Acetobacter	Acetobacter pasteurianus	1381	1.16895		Bacteria	Firmicutes	Bacilli	Lactobacillales	Lactobacillaceae	Lactobacillus	Unclassified Lactobacillus	917	0.936976		Bacteria	Proteobacteria	Alphaproteobacteria	Rhodospirillales	Acetobacteraceae	Unclassified Acetobacteraceae		1193	1.27704		Bacteria	Proteobacteria	Alphaproteobacteria	Rhodospirillales	Acetobacteraceae	Acetobacter	Unclassified Acetobacter	10386	11.6867
Bacteria	Proteobacteria	Alphaproteobacteria	Rhodospirillales	Acetobacteraceae	Unclassified Acetobacteraceae		1841	0.49146		Bacteria	Proteobacteria	Alphaproteobacteria	Rhodospirillales	Acetobacteraceae	Acetobacter	Unclassified Acetobacter	1094	0.92602		Bacteria	Proteobacteria	Alphaproteobacteria	Rhodospirillales	Acetobacteraceae	Acetobacter	Unclassified Acetobacter	764	0.780643		Bacteria	Proteobacteria	Alphaproteobacteria	Rhodospirillales	Acetobacteraceae	Acetobacter	Unclassified Acetobacter	625	0.669029		Bacteria	Proteobacteria	Gammaproteobacteria	Pasteurellales	Pasteurellaceae	Orbus	Pasteurellaceae bacterium Lv2	6758	7.60437
Bacteria	Proteobacteria	Alphaproteobacteria	Rhizobiales	Bradyrhizobiaceae	Unclassified Bradyrhizobiaceae		1729	0.461561		Bacteria	Proteobacteria	Alphaproteobacteria	Rhizobiales	Brucellaceae	Unclassified Brucellaceae		572	0.484171		Bacteria	Proteobacteria	Alphaproteobacteria	Rhodospirillales	Acetobacteraceae	Acetobacter	Acetobacter pasteurianus	625	0.638615		Bacteria	Proteobacteria	Alphaproteobacteria	Rhodospirillales	Acetobacteraceae	Acetobacter	Acetobacter pasteurianus	465	0.497757		Bacteria	Proteobacteria	Alphaproteobacteria	Rhodospirillales	Acetobacteraceae	Unclassified Acetobacteraceae		1138	1.28052
Bacteria	Proteobacteria	Gammaproteobacteria	Pasteurellales	Pasteurellaceae	Unclassified Pasteurellaceae		1053	0.281101		Bacteria	Proteobacteria	Alphaproteobacteria	Rhizobiales	Bradyrhizobiaceae	Unclassified Bradyrhizobiaceae		536	0.453699		Bacteria	Proteobacteria	Gammaproteobacteria	Enterobacteriales	Enterobacteriaceae	Serratia	Unclassified Serratia	366	0.373973		Bacteria	Proteobacteria	Gammaproteobacteria	Enterobacteriales	Enterobacteriaceae	Serratia	Unclassified Serratia	262	0.280457		Bacteria	Proteobacteria	Gammaproteobacteria	Enterobacteriales	Enterobacteriaceae	Serratia	Unclassified Serratia	241	0.271183
Bacteria	Proteobacteria	Alphaproteobacteria	Rhodospirillales	Acetobacteraceae	Acetobacter	Unclassified Acetobacter	972	0.259478		Bacteria	Proteobacteria	Gammaproteobacteria	Xanthomonadales	Xanthomonadaceae	Stenotrophomonas	Unclassified Stenotrophomonas	467	0.395294		Bacteria	Proteobacteria	Gammaproteobacteria	Unclassified Gammaproteobacteria				156	0.159398		Bacteria	Proteobacteria	Gammaproteobacteria	Pasteurellales	Pasteurellaceae	Unclassified Pasteurellaceae		190	0.203385		Bacteria	Firmicutes	Bacilli	Lactobacillales	Unclassified Lactobacillales			167	0.187915
Bacteria	Proteobacteria	Alphaproteobacteria	Rhodospirillales	Acetobacteraceae	Acetobacter	Acetobacter pasteurianus	916	0.244529		Bacteria	Proteobacteria	Gammaproteobacteria	Pasteurellales	Pasteurellaceae	Unclassified Pasteurellaceae		203	0.17183		Bacteria	Proteobacteria	Gammaproteobacteria	Pasteurellales	Pasteurellaceae	Unclassified Pasteurellaceae		145	0.148159		Bacteria	Proteobacteria	Gammaproteobacteria	Unclassified Gammaproteobacteria				148	0.158426		Bacteria	Unclassified Bacteria						96	0.108023
Bacteria	Proteobacteria	Gammaproteobacteria	Unclassified Gammaproteobacteria				772	0.206088		Bacteria	Proteobacteria	Gammaproteobacteria	Enterobacteriales	Enterobacteriaceae	Serratia	Unclassified Serratia	170	0.143897		Bacteria	Unclassified Bacteria						126	0.128745		Bacteria	Unclassified Bacteria						131	0.140228		Bacteria	Proteobacteria	Gammaproteobacteria	Unclassified Gammaproteobacteria				90	0.101272
Bacteria	Proteobacteria	Gammaproteobacteria	Enterobacteriales	Enterobacteriaceae	Serratia	Unclassified Serratia	530	0.141485		Bacteria	Proteobacteria	Gammaproteobacteria	Unclassified Gammaproteobacteria				159	0.134586		Bacteria	Proteobacteria	Unclassified Proteobacteria					84	0.0858299		Bacteria	Proteobacteria	Unclassified Proteobacteria					89	0.0952697		Bacteria	Proteobacteria	Gammaproteobacteria	Pasteurellales	Pasteurellaceae	Unclassified Pasteurellaceae		57	0.0641386
Bacteria	Proteobacteria	Alphaproteobacteria	Caulobacterales	Caulobacteraceae	Brevundimonas	Unclassified Brevundimonas	423	0.112921		Bacteria	Unclassified Bacteria						147	0.124429		Bacteria	Proteobacteria	Alphaproteobacteria	Rhodospirillales	Acetobacteraceae	Rhodovarius	Rhodovarius lipocyclicus	77	0.0786774		Bacteria	Proteobacteria	Alphaproteobacteria	Rhodospirillales	Acetobacteraceae	Rhodovarius	Rhodovarius lipocyclicus	69	0.0738608		Bacteria	Proteobacteria	Alphaproteobacteria	Unclassified Alphaproteobacteria				40	0.0450096
Bacteria	Proteobacteria	Unclassified Proteobacteria					407	0.10865		Bacteria	Proteobacteria	Alphaproteobacteria	Caulobacterales	Caulobacteraceae	Brevundimonas	Unclassified Brevundimonas	105	0.0888776		Bacteria	Proteobacteria	Alphaproteobacteria	Rhodospirillales	Acetobacteraceae	Gluconobacter	Unclassified Gluconobacter	37	0.037806		Bacteria	Firmicutes	Bacilli	Lactobacillales	Unclassified Lactobacillales			60	0.0642268		Bacteria	Proteobacteria	Unclassified Proteobacteria					36	0.0405086
Bacteria	Unclassified Bacteria						333	0.0888953		Bacteria	Proteobacteria	Unclassified Proteobacteria					101	0.0854918		Bacteria	Firmicutes	Bacilli	Bacillales	Paenibacillaceae	Paenibacillus	Paenibacillus apiarius	22	0.0224793		Bacteria	Proteobacteria	Alphaproteobacteria	Rhodospirillales	Acetobacteraceae	Gluconobacter	Unclassified Gluconobacter	45	0.0481701		Bacteria	Firmicutes	Unclassified Firmicutes					26	0.0292562
Bacteria	Proteobacteria	Alphaproteobacteria	Rhizobiales	Brucellaceae	Ochrobactrum	Unclassified Ochrobactrum	134	0.0357717		Bacteria	Proteobacteria	Alphaproteobacteria	Rhodospirillales	Acetobacteraceae	Rhodovarius	Rhodovarius lipocyclicus	58	0.0490943		Bacteria	Firmicutes	Bacilli	Bacillales	Unclassified Bacillales			21	0.0214575		Bacteria	Firmicutes	Bacilli	Bacillales	Paenibacillaceae	Paenibacillus	Paenibacillus apiarius	26	0.0278316		Bacteria	Proteobacteria	Gammaproteobacteria	Enterobacteriales	Enterobacteriaceae	Unclassified Enterobacteriaceae		17	0.0191291
Bacteria	Proteobacteria	Alphaproteobacteria	Rhizobiales	Bradyrhizobiaceae	Bradyrhizobium	Unclassified Bradyrhizobium	131	0.0349708		Bacteria	Proteobacteria	Alphaproteobacteria	Rhodospirillales	Acetobacteraceae	Gluconobacter	Unclassified Gluconobacter	52	0.0440156		Bacteria	Proteobacteria	Gammaproteobacteria	Enterobacteriales	Enterobacteriaceae	Unclassified Enterobacteriaceae		21	0.0214575		Bacteria	Proteobacteria	Gammaproteobacteria	Pasteurellales	Pasteurellaceae	Orbus	Bombus terrestris	23	0.0246203		Bacteria	Proteobacteria	Alphaproteobacteria	Rhodospirillales	Acetobacteraceae	Rhodovarius	Rhodovarius lipocyclicus	14	0.0157533
Bacteria	Proteobacteria	Gammaproteobacteria	Pasteurellales	Pasteurellaceae	Orbus	Bombus terrestris	125	0.0333691		Bacteria	Proteobacteria	Alphaproteobacteria	Rhizobiales	Brucellaceae	Ochrobactrum	Ochrobactrum anthropi	36	0.0304723		Bacteria	Firmicutes	Unclassified Firmicutes					19	0.0194139		Bacteria	Firmicutes	Unclassified Firmicutes					21	0.0224794		Bacteria	Proteobacteria	Alphaproteobacteria	Rhodospirillales	Acetobacteraceae	Acetobacter	Acetobacter syzygii	13	0.0146281
Bacteria	Proteobacteria	Alphaproteobacteria	Rhizobiales	Brucellaceae	Ochrobactrum	Ochrobactrum anthropi	101	0.0269622		Bacteria	Proteobacteria	Alphaproteobacteria	Rhizobiales	Bradyrhizobiaceae	Bradyrhizobium	Unclassified Bradyrhizobium	35	0.0296259		Bacteria	Proteobacteria	Alphaproteobacteria	Rhodospirillales	Acetobacteraceae	Acidiphilium	Acidiphilium sp. MS8	13	0.0132832		Bacteria	Firmicutes	Bacilli	Bacillales	Unclassified Bacillales			18	0.019268		Bacteria	Firmicutes	Bacilli	Bacillales	Paenibacillaceae	Paenibacillus	Paenibacillus apiarius	11	0.0123776
Bacteria	Bacteroidetes	Bacteroidia	Bacteroidales	Unclassified Bacteroidales			85	0.022691		Bacteria	Proteobacteria	Alphaproteobacteria	Rhizobiales	Brucellaceae	Ochrobactrum	Unclassified Ochrobactrum	33	0.027933		Bacteria	Proteobacteria	Alphaproteobacteria	Unclassified Alphaproteobacteria				13	0.0132832		Bacteria	Proteobacteria	Gammaproteobacteria	Enterobacteriales	Enterobacteriaceae	Unclassified Enterobacteriaceae		18	0.019268		Bacteria	Firmicutes	Bacilli	Bacillales	Unclassified Bacillales			10	0.0112524
Bacteria	Proteobacteria	Alphaproteobacteria	Rhodospirillales	Acetobacteraceae	Rhodovarius	Rhodovarius lipocyclicus	75	0.0200215		Bacteria	Firmicutes	Unclassified Firmicutes					24	0.0203149		Bacteria	Proteobacteria	Alphaproteobacteria	Rhodospirillales	Acetobacteraceae	Roseomonas	Unclassified Roseomonas	11	0.0112396		Bacteria	Proteobacteria	Alphaproteobacteria	Rhodospirillales	Acetobacteraceae	Acidiphilium	Acidiphilium sp. MS8	14	0.0149862		Bacteria	Firmicutes	Bacilli	Unclassified Bacilli				10	0.0112524
Bacteria	Proteobacteria	Gammaproteobacteria	Enterobacteriales	Enterobacteriaceae	Unclassified Enterobacteriaceae		67	0.0178858		Bacteria	Firmicutes	Bacilli	Bacillales	Paenibacillaceae	Paenibacillus	Paenibacillus apiarius	23	0.0194684		Bacteria	Bacteroidetes	Bacteroidia	Bacteroidales	Unclassified Bacteroidales			9	0.00919606		Bacteria	Firmicutes	Bacilli	Bacillales	Staphylococcaceae	Staphylococcus	Unclassified Staphylococcus	10	0.0107045		Bacteria	Proteobacteria	Alphaproteobacteria	Rhodospirillales	Acetobacteraceae	Gluconobacter	Unclassified Gluconobacter	7	0.00787667
Bacteria	Proteobacteria	Alphaproteobacteria	Rhodospirillales	Acetobacteraceae	Gluconobacter	Unclassified Gluconobacter	50	0.0133476		Bacteria	Proteobacteria	Gammaproteobacteria	Pasteurellales	Pasteurellaceae	Orbus	Bombus terrestris	23	0.0194684		Bacteria	Proteobacteria	Gammaproteobacteria	Pasteurellales	Pasteurellaceae	Orbus	Bombus terrestris	8	0.00817428		Bacteria	Proteobacteria	Alphaproteobacteria	Rhodospirillales	Acetobacteraceae	Roseomonas	Unclassified Roseomonas	10	0.0107045		Bacteria	Bacteroidetes	Cytophagia	Cytophagales	Cytophagaceae	Arcicella	Unclassified Arcicella	5	0.0056262
Bacteria	Actinobacteria	Actinobacteria	Corynebacteriales	Nocardiaceae	Rhodococcus	Rhodococcus fascians	40	0.0106781		Bacteria	Actinobacteria	Actinobacteria	Corynebacteriales	Nocardiaceae	Rhodococcus	Rhodococcus fascians	19	0.0160826		Bacteria	Firmicutes	Bacilli	Lactobacillales	Unclassified Lactobacillales			6	0.00613071		Bacteria	Actinobacteria	Actinobacteria	Corynebacteriales	Dietziaceae	Dietzia	Unclassified Dietzia	7	0.00749312		Bacteria	Proteobacteria	Alphaproteobacteria	Rhodospirillales	Acetobacteraceae	Asaia	Unclassified Asaia	5	0.0056262
Bacteria	Verrucomicrobia	Verrucomicrobiae	Verrucomicrobiales	Verrucomicrobiaceae	Akkermansia	Unclassified Akkermansia	39	0.0104112		Bacteria	Firmicutes	Bacilli	Bacillales	Unclassified Bacillales			19	0.0160826		Bacteria	Firmicutes	Bacilli	Bacillales	Bacillaceae	Bacillus	Unclassified Bacillus	5	0.00510892		Bacteria	Bacteroidetes	Bacteroidia	Bacteroidales	Unclassified Bacteroidales			7	0.00749312		Bacteria	Proteobacteria	Gammaproteobacteria	Pasteurellales	Pasteurellaceae	Orbus	Bombus terrestris	5	0.0056262
Bacteria	Firmicutes	Unclassified Firmicutes					36	0.0096103		Bacteria	Proteobacteria	Gammaproteobacteria	Enterobacteriales	Enterobacteriaceae	Unclassified Enterobacteriaceae		17	0.0143897		Bacteria	Firmicutes	Bacilli	Bacillales	Bacillaceae	Unclassified Bacillaceae		5	0.00510892		Bacteria	Proteobacteria	Gammaproteobacteria	Pasteurellales	Pasteurellaceae	Orbus	Orbus sp. C7	7	0.00749312		Bacteria	Proteobacteria	Gammaproteobacteria	Pseudomonadales	Moraxellaceae	Acinetobacter	Unclassified Acinetobacter	5	0.0056262
Bacteria	Actinobacteria	Coriobacteriia	Coriobacteriales	Coriobacteriaceae	Unclassified Coriobacteriaceae		34	0.0090764		Bacteria	Proteobacteria	Gammaproteobacteria	Pseudomonadales	Moraxellaceae	Acinetobacter	Unclassified Acinetobacter	17	0.0143897		Bacteria	Bacteroidetes	Bacteroidia	Bacteroidales	Porphyromonadaceae	Parabacteroides	Parabacteroides distasonis	4	0.00408714		Bacteria	Proteobacteria	Gammaproteobacteria	Pseudomonadales	Moraxellaceae	Acinetobacter	Unclassified Acinetobacter	7	0.00749312		Bacteria	Bacteroidetes	Bacteroidia	Bacteroidales	Unclassified Bacteroidales			4	0.00450096
Bacteria	Firmicutes	Bacilli	Bacillales	Paenibacillaceae	Paenibacillus	Paenibacillus apiarius	33	0.00880944		Bacteria	Bacteroidetes	Bacteroidia	Bacteroidales	Bacteroidaceae	Bacteroides	Unclassified Bacteroides	14	0.0118503		Bacteria	Firmicutes	Bacilli	Bacillales	Bacillaceae	Geobacillus	Geobacillus sp. GXS1	4	0.00408714		Bacteria	Proteobacteria	Alphaproteobacteria	Rhodospirillales	Acetobacteraceae	Asaia	Unclassified Asaia	6	0.00642268		Bacteria	Firmicutes	Bacilli	Lactobacillales	Enterococcaceae	Enterococcus	Unclassified Enterococcus	4	0.00450096
Bacteria	Actinobacteria	Actinobacteria	Propionibacteriales	Nocardioidaceae	Nocardioides	Unclassified Nocardioides	32	0.00854249		Bacteria	Bacteroidetes	Bacteroidia	Bacteroidales	Unclassified Bacteroidales			14	0.0118503		Bacteria	Firmicutes	Erysipelotrichi	Erysipelotrichales	Erysipelotrichaceae	Unclassified Erysipelotrichaceae		4	0.00408714		Bacteria	Proteobacteria	Alphaproteobacteria	Unclassified Alphaproteobacteria				5	0.00535223		Bacteria	Firmicutes	Bacilli	Lactobacillales	Enterococcaceae	Unclassified Enterococcaceae		4	0.00450096
Bacteria	Proteobacteria	Gammaproteobacteria	Legionellales	Legionellaceae	Legionella	Unclassified Legionella	31	0.00827554		Bacteria	Actinobacteria	Actinobacteria	Corynebacteriales	Nocardiaceae	Rhodococcus	Unclassified Rhodococcus	12	0.0101574		Bacteria	Proteobacteria	Alphaproteobacteria	Rhodospirillales	Acetobacteraceae	Asaia	Unclassified Asaia	4	0.00408714		Bacteria	Proteobacteria	Gammaproteobacteria	Pasteurellales	Pasteurellaceae	Orbus	Cronobacter sp. C106	5	0.00535223		Bacteria	Firmicutes	Bacilli	Lactobacillales	Lactobacillaceae	Lactobacillus	Lactobacillus fornicalis	4	0.00450096
Bacteria	Actinobacteria	Actinobacteria	Corynebacteriales	Nocardiaceae	Rhodococcus	Unclassified Rhodococcus	30	0.00800859		Bacteria	Actinobacteria	Actinobacteria	Bifidobacteriales	Bifidobacteriaceae	Bifidobacterium	Unclassified Bifidobacterium	11	0.00931099		Bacteria	Proteobacteria	Alphaproteobacteria	Rhodospirillales	Unclassified Rhodospirillales			4	0.00408714		Bacteria	Acidobacteria	Acidobacteria	Unclassified Acidobacteria				4	0.00428178		Bacteria	Proteobacteria	Alphaproteobacteria	Rhodospirillales	Acetobacteraceae	Acetobacter	Acetobacter orientalis	4	0.00450096
Bacteria	Firmicutes	Clostridia	Clostridiales	Lachnospiraceae	Incertae Sedis	Unclassified Incertae Sedis	30	0.00800859		Bacteria	Firmicutes	Bacilli	Lactobacillales	Streptococcaceae	Streptococcus	Unclassified Streptococcus	11	0.00931099		Bacteria	Proteobacteria	Gammaproteobacteria	Aeromonadales	Aeromonadaceae	Aeromonas	Unclassified Aeromonas	4	0.00408714		Bacteria	Bacteroidetes	Bacteroidia	Bacteroidales	S24-7	Gram-negative bacterium cTPY-13	Unclassified Gram-negative bacterium cTPY-13	4	0.00428178		Bacteria	Proteobacteria	Alphaproteobacteria	Rhodospirillales	Acetobacteraceae	Acidiphilium	Acidiphilium sp. MS8	4	0.00450096
Bacteria	Firmicutes	Erysipelotrichi	Erysipelotrichales	Erysipelotrichaceae	Unclassified Erysipelotrichaceae		29	0.00774163		Bacteria	Proteobacteria	Alphaproteobacteria	Unclassified Alphaproteobacteria				10	0.00846453		Bacteria	Proteobacteria	Gammaproteobacteria	Legionellales	Legionellaceae	Legionella	Unclassified Legionella	4	0.00408714		Bacteria	Firmicutes	Bacilli	Bacillales	Bacillaceae	Geobacillus	Geobacillus sp. GXS1	4	0.00428178		Bacteria	Proteobacteria	Alphaproteobacteria	Rhodospirillales	Acetobacteraceae	Roseomonas	Unclassified Roseomonas	4	0.00450096
Bacteria	Proteobacteria	Alphaproteobacteria	Sphingomonadales	Sphingomonadaceae	Sphingomonas	Unclassified Sphingomonas	29	0.00774163		Bacteria	Proteobacteria	Alphaproteobacteria	Rhizobiales	Unclassified Rhizobiales			9	0.00761808		Bacteria	Bacteroidetes	Flavobacteria	Flavobacteriales	Flavobacteriaceae	Chryseobacterium	Unclassified Chryseobacterium	3	0.00306535		Bacteria	Firmicutes	Bacilli	Unclassified Bacilli				4	0.00428178		Bacteria	Bacteroidetes	Unclassified Bacteroidetes					3	0.00337572
Bacteria	Proteobacteria	Alphaproteobacteria	Rhizobiales	Unclassified Rhizobiales			28	0.00747468		Bacteria	Proteobacteria	Alphaproteobacteria	Rhodospirillales	Acetobacteraceae	Acidiphilium	Acidiphilium sp. MS8	9	0.00761808		Bacteria	Firmicutes	Bacilli	Lactobacillales	Lactobacillaceae	Lactobacillus	Lactobacillus reuteri	3	0.00306535		Bacteria	Proteobacteria	Betaproteobacteria	Burkholderiales	Comamonadaceae	Unclassified Comamonadaceae		4	0.00428178		Bacteria	Firmicutes	Bacilli	Bacillales	Bacillaceae	Unclassified Bacillaceae		3	0.00337572
Bacteria	Firmicutes	Erysipelotrichi	Erysipelotrichales	Erysipelotrichaceae	Allobaculum	Unclassified Allobaculum	26	0.00694077		Bacteria	Proteobacteria	Betaproteobacteria	Burkholderiales	Comamonadaceae	Unclassified Comamonadaceae		9	0.00761808		Bacteria	Firmicutes	Clostridia	Clostridiales	Unclassified Clostridiales			3	0.00306535		Bacteria	Proteobacteria	Gammaproteobacteria	Legionellales	Legionellaceae	Legionella	Unclassified Legionella	4	0.00428178		Bacteria	Firmicutes	Bacilli	Lactobacillales	Enterococcaceae	Enterococcus	Enterococcus columbae	3	0.00337572
Bacteria	Proteobacteria	Alphaproteobacteria	Rhizobiales	Xanthobacteraceae	Xanthobacter	Unclassified Xanthobacter	25	0.00667382		Bacteria	Bacteroidetes	Bacteroidia	Bacteroidales	Prevotellaceae	Prevotella	Unclassified Prevotella	8	0.00677163		Bacteria	Proteobacteria	Alphaproteobacteria	Rhodospirillales	Acetobacteraceae	Saccharibacter	Saccharibacter floricola	3	0.00306535		Bacteria	Proteobacteria	Alphaproteobacteria	Rhodospirillales	Acetobacteraceae	Acidicaldus	Acidicaldus sp. MK6	3	0.00321134		Bacteria	Firmicutes	Bacilli	Lactobacillales	Lactobacillaceae	Lactobacillus	Lactobacillus fructivorans	3	0.00337572
Bacteria	Proteobacteria	Gammaproteobacteria	Pasteurellales	Pasteurellaceae	Orbus	Orbus sp. C7	24	0.00640687		Bacteria	Bacteroidetes	Flavobacteria	Flavobacteriales	Flavobacteriaceae	Chryseobacterium	Unclassified Chryseobacterium	8	0.00677163		Bacteria	Proteobacteria	Gammaproteobacteria	Pasteurellales	Pasteurellaceae	Orbus	Cronobacter sp. C106	3	0.00306535		Bacteria	Firmicutes	Bacilli	Bacillales	Bacillaceae	Unclassified Bacillaceae		2	0.00214089		Bacteria	Proteobacteria	Alphaproteobacteria	Rhodospirillales	Acetobacteraceae	Asaia	Asaia krungthepensis	3	0.00337572
Bacteria	Firmicutes	Bacilli	Bacillales	Unclassified Bacillales			20	0.00533906		Bacteria	Firmicutes	Clostridia	Clostridiales	Veillonellaceae	Unclassified Veillonellaceae		8	0.00677163		Bacteria	Proteobacteria	Gammaproteobacteria	Pseudomonadales	Moraxellaceae	Moraxella	Unclassified Moraxella	3	0.00306535		Bacteria	Firmicutes	Bacilli	Bacillales	Listeriaceae	Listeria	Unclassified Listeria	2	0.00214089		Bacteria	Proteobacteria	Betaproteobacteria	Burkholderiales	Comamonadaceae	Unclassified Comamonadaceae		3	0.00337572
Bacteria	Firmicutes	Bacilli	Lactobacillales	Lactobacillaceae	Lactobacillus	Unclassified Lactobacillus	20	0.00533906		Bacteria	Firmicutes	Clostridia	Clostridiales	Lachnospiraceae	Incertae Sedis	Unclassified Incertae Sedis	7	0.00592517		Bacteria	Actinobacteria	Actinobacteria	Streptomycetales	Streptomycetaceae	Streptomyces	Unclassified Streptomyces	2	0.00204357		Bacteria	Firmicutes	Bacilli	Lactobacillales	Lactobacillaceae	Unclassified Lactobacillaceae		2	0.00214089		Bacteria	Bacteroidetes	Sphingobacteriia	Sphingobacteriales	Sphingobacteriaceae	Sphingobacterium	Unclassified Sphingobacterium	2	0.00225048
Bacteria	Proteobacteria	Gammaproteobacteria	Pasteurellales	Pasteurellaceae	Orbus	Cronobacter sp. C106	20	0.00533906		Bacteria	Firmicutes	Clostridia	Clostridiales	Lachnospiraceae	Unclassified Lachnospiraceae		7	0.00592517		Bacteria	Bacteroidetes	Bacteroidia	Bacteroidales	Porphyromonadaceae	Porphyromonas	Porphyromonas catoniae	2	0.00204357		Bacteria	Firmicutes	Clostridia	Clostridiales	Ruminococcaceae	Faecalibacterium	Unclassified Faecalibacterium	2	0.00214089		Bacteria	Firmicutes	Bacilli	Bacillales	Paenibacillaceae	Unclassified Paenibacillaceae		2	0.00225048
Bacteria	Firmicutes	Clostridia	Clostridiales	Clostridiaceae	Candidatus Arthromitus	Unclassified Candidatus Arthromitus	19	0.0050721		Bacteria	Proteobacteria	Alphaproteobacteria	Rhodospirillales	Acetobacteraceae	Asaia	Unclassified Asaia	6	0.00507872		Bacteria	Bacteroidetes	Bacteroidia	Bacteroidales	S24-7	Gram-negative bacterium cTPY-13	Unclassified Gram-negative bacterium cTPY-13	2	0.00204357		Bacteria	Proteobacteria	Alphaproteobacteria	Rhodospirillales	Acetobacteraceae	Saccharibacter	Saccharibacter floricola	2	0.00214089		Bacteria	Firmicutes	Bacilli	Lactobacillales	Lactobacillaceae	Unclassified Lactobacillaceae		2	0.00225048
Bacteria	Bacteroidetes	Bacteroidia	Bacteroidales	S24-7	Gram-negative bacterium cTPY-13	Unclassified Gram-negative bacterium cTPY-13	17	0.0045382		Bacteria	Proteobacteria	Gammaproteobacteria	Enterobacteriales	Enterobacteriaceae	Escherichia-Shigella	Unclassified Escherichia-Shigella	6	0.00507872		Bacteria	Bacteroidetes	Unclassified Bacteroidetes					2	0.00204357		Bacteria	Proteobacteria	Betaproteobacteria	Unclassified Betaproteobacteria				2	0.00214089		Bacteria	Proteobacteria	Alphaproteobacteria	Rhodospirillales	Acetobacteraceae	Acetobacter	Acetobacter orleanensis	2	0.00225048
Bacteria	Proteobacteria	Alphaproteobacteria	Rhizobiales	Xanthobacteraceae	Unclassified Xanthobacteraceae		16	0.00427125		Bacteria	Proteobacteria	Gammaproteobacteria	Pasteurellales	Pasteurellaceae	Orbus	Orbus sp. C7	6	0.00507872		Bacteria	Firmicutes	Clostridia	Clostridiales	Clostridiaceae	Clostridium	Unclassified Clostridium	2	0.00204357		Bacteria	Proteobacteria	Deltaproteobacteria	Unclassified Deltaproteobacteria				2	0.00214089		Bacteria	Proteobacteria	Alphaproteobacteria	Rhodospirillales	Acetobacteraceae	Roseococcus	Roseococcus thiosulfatophilus	2	0.00225048
Bacteria	Proteobacteria	Gammaproteobacteria	Xanthomonadales	Xanthomonadaceae	Xanthomonas	Unclassified Xanthomonas	16	0.00427125		Bacteria	Bacteroidetes	Bacteroidia	Bacteroidales	Bacteroidaceae	Bacteroides	Bacteroides acidifaciens	5	0.00423227		Bacteria	Firmicutes	Clostridia	Clostridiales	Lachnospiraceae	Unclassified Lachnospiraceae		2	0.00204357		Bacteria	Proteobacteria	Gammaproteobacteria	Pasteurellales	Pasteurellaceae	Orbus	Orbus hercynius	2	0.00214089		Bacteria	Proteobacteria	Alphaproteobacteria	Rhodospirillales	Unclassified Rhodospirillales			2	0.00225048
Bacteria	Proteobacteria	Gammaproteobacteria	Pseudomonadales	Pseudomonadaceae	Pseudomonas	Unclassified Pseudomonas	15	0.00400429		Bacteria	Bacteroidetes	Unclassified Bacteroidetes					5	0.00423227		Bacteria	Firmicutes	Erysipelotrichi	Erysipelotrichales	Erysipelotrichaceae	Allobaculum	Unclassified Allobaculum	2	0.00204357		Bacteria	Verrucomicrobia	Unclassified Verrucomicrobia					2	0.00214089		Bacteria	Proteobacteria	Betaproteobacteria	Burkholderiales	Comamonadaceae	Pseudorhodoferax	Unclassified Pseudorhodoferax	2	0.00225048
Bacteria	Firmicutes	Clostridia	Clostridiales	Family XI Incertae Sedis	Finegoldia	Finegoldia magna ATCC 29328	14	0.00373734		Bacteria	Firmicutes	Bacilli	Bacillales	Bacillaceae	Unclassified Bacillaceae		5	0.00423227		Bacteria	Proteobacteria	Alphaproteobacteria	Rhodospirillales	Acetobacteraceae	Acidicaldus	Acidicaldus sp. MK6	2	0.00204357		Bacteria	Actinobacteria	Actinobacteria	Bifidobacteriales	Bifidobacteriaceae	Bifidobacterium	Unclassified Bifidobacterium	1	0.00107045		Bacteria	Proteobacteria	Gammaproteobacteria	Legionellales	Legionellaceae	Legionella	Unclassified Legionella	2	0.00225048
Bacteria	Firmicutes	Clostridia	Clostridiales	Family XIII Incertae Sedis	Incertae Sedis	Unclassified Incertae Sedis	14	0.00373734		Bacteria	Firmicutes	Bacilli	Lactobacillales	Lactobacillaceae	Lactobacillus	Unclassified Lactobacillus	5	0.00423227		Bacteria	Proteobacteria	Gammaproteobacteria	Xanthomonadales	Xanthomonadaceae	Stenotrophomonas	Unclassified Stenotrophomonas	2	0.00204357		Bacteria	Bacteroidetes	Bacteroidia	Bacteroidales	Prevotellaceae	Prevotella	Unclassified Prevotella	1	0.00107045		Bacteria	Actinobacteria	Actinobacteria	Micrococcales	Micrococcaceae	Kocuria	Unclassified Kocuria	1	0.00112524
Bacteria	Proteobacteria	Alphaproteobacteria	Rhodospirillales	Acetobacteraceae	Acidiphilium	Acidiphilium sp. MS8	14	0.00373734		Bacteria	Firmicutes	Erysipelotrichi	Erysipelotrichales	Erysipelotrichaceae	Turicibacter	Turicibacter sanguinis	5	0.00423227		Bacteria	Verrucomicrobia	Verrucomicrobiae	Verrucomicrobiales	Verrucomicrobiaceae	Prosthecobacter	Unclassified Prosthecobacter	2	0.00204357		Bacteria	Bacteroidetes	Cytophagia	Cytophagales	Cytophagaceae	Flectobacillus	Unclassified Flectobacillus	1	0.00107045		Bacteria	Bacteroidetes	Bacteroidia	Bacteroidales	Porphyromonadaceae	Porphyromonas	Unclassified Porphyromonas	1	0.00112524
Bacteria	Proteobacteria	Alphaproteobacteria	Unclassified Alphaproteobacteria				14	0.00373734		Bacteria	Proteobacteria	Betaproteobacteria	Burkholderiales	Comamonadaceae	Rhizobacter	Unclassified Rhizobacter	5	0.00423227		Bacteria	Acidobacteria	Acidobacteria	Unclassified Acidobacteria				1	0.00102178		Bacteria	Deinococcus-Thermus	Deinococci	Thermales	Thermaceae	Unclassified Thermaceae		1	0.00107045		Bacteria	Bacteroidetes	Bacteroidia	Bacteroidales	Porphyromonadaceae	Unclassified Porphyromonadaceae		1	0.00112524
Bacteria	Firmicutes	Clostridia	Clostridiales	Family XI Incertae Sedis	Finegoldia	Unclassified Finegoldia	13	0.00347039		Bacteria	Proteobacteria	Deltaproteobacteria	Unclassified Deltaproteobacteria				5	0.00423227		Bacteria	Actinobacteria	Actinobacteria	Corynebacteriales	Dietziaceae	Dietzia	Unclassified Dietzia	1	0.00102178		Bacteria	Firmicutes	Bacilli	Bacillales	Bacillaceae	Bacillus	Bacillus sp. IHB B 4044	1	0.00107045		Bacteria	Firmicutes	Bacilli	Bacillales	Bacillaceae	Geobacillus	Geobacillus sp. GXS1	1	0.00112524
Bacteria	Proteobacteria	Alphaproteobacteria	Rhizobiales	Methylobacteriaceae	Methylobacterium	Unclassified Methylobacterium	12	0.00320343		Bacteria	Firmicutes	Bacilli	Bacillales	Bacillaceae	Geobacillus	Geobacillus sp. GXS1	4	0.00338581		Bacteria	Bacteroidetes	Bacteroidia	Bacteroidales	Bacteroidaceae	Bacteroides	Unclassified Bacteroides	1	0.00102178		Bacteria	Firmicutes	Bacilli	Bacillales	Paenibacillaceae	Brevibacillus	Brevibacillus sp. S41	1	0.00107045		Bacteria	Firmicutes	Bacilli	Bacillales	Bacillaceae	Geobacillus	Geobacillus stearothermophilus	1	0.00112524
Bacteria	Firmicutes	Bacilli	Bacillales	Bacillaceae	Unclassified Bacillaceae		11	0.00293648		Bacteria	Firmicutes	Clostridia	Clostridiales	Lachnospiraceae	Blautia	Unclassified Blautia	4	0.00338581		Bacteria	Bacteroidetes	Bacteroidia	Bacteroidales	Porphyromonadaceae	Parabacteroides	Unclassified Parabacteroides	1	0.00102178		Bacteria	Firmicutes	Bacilli	Bacillales	Paenibacillaceae	Brevibacillus	Unclassified Brevibacillus	1	0.00107045		Bacteria	Firmicutes	Bacilli	Bacillales	Listeriaceae	Listeria	Unclassified Listeria	1	0.00112524
Bacteria	Proteobacteria	Alphaproteobacteria	Rhodospirillales	Acetobacteraceae	Asaia	Unclassified Asaia	11	0.00293648		Bacteria	Firmicutes	Clostridia	Clostridiales	Veillonellaceae	Veillonella	Unclassified Veillonella	4	0.00338581		Bacteria	Deinococcus-Thermus	Deinococci	Thermales	Thermaceae	Unclassified Thermaceae		1	0.00102178		Bacteria	Firmicutes	Bacilli	Bacillales	Planococcaceae	Rummeliibacillus	Unclassified Rummeliibacillus	1	0.00107045		Bacteria	Firmicutes	Bacilli	Bacillales	Paenibacillaceae	Brevibacillus	Unclassified Brevibacillus	1	0.00112524
Bacteria	Proteobacteria	Gammaproteobacteria	Xanthomonadales	Xanthomonadaceae	Unclassified Xanthomonadaceae		11	0.00293648		Bacteria	Proteobacteria	Alphaproteobacteria	Rhodospirillales	Acetobacteraceae	Acidicaldus	Acidicaldus sp. MK6	4	0.00338581		Bacteria	Firmicutes	Bacilli	Bacillales	Bacillaceae	Bacillus	Bacillus cereus	1	0.00102178		Bacteria	Firmicutes	Bacilli	Lactobacillales	Enterococcaceae	Enterococcus	Enterococcus faecium	1	0.00107045		Bacteria	Firmicutes	Bacilli	Bacillales	Paenibacillaceae	Paenibacillus	Paenibacillus pabuli	1	0.00112524
Bacteria	Actinobacteria	Actinobacteria	Corynebacteriales	Corynebacteriaceae	Corynebacterium	Unclassified Corynebacterium	9	0.00240258		Bacteria	Proteobacteria	Gammaproteobacteria	Legionellales	Legionellaceae	Legionella	Unclassified Legionella	4	0.00338581		Bacteria	Firmicutes	Bacilli	Bacillales	Paenibacillaceae	Paenibacillus	Paenibacillus pabuli	1	0.00102178		Bacteria	Firmicutes	Bacilli	Lactobacillales	Lactobacillaceae	Lactobacillus	Lactobacillus fructivorans	1	0.00107045		Bacteria	Firmicutes	Bacilli	Bacillales	Paenibacillaceae	Saccharibacillus	Saccharibacillus kuerlensis	1	0.00112524
Bacteria	Proteobacteria	Betaproteobacteria	Burkholderiales	Comamonadaceae	Unclassified Comamonadaceae		9	0.00240258		Bacteria	Bacteroidetes	Cytophagia	Cytophagales	Cytophagaceae	Flectobacillus	Unclassified Flectobacillus	3	0.00253936		Bacteria	Firmicutes	Bacilli	Bacillales	Planococcaceae	Rummeliibacillus	Unclassified Rummeliibacillus	1	0.00102178		Bacteria	Firmicutes	Bacilli	Lactobacillales	Lactobacillaceae	Lactobacillus	Lactobacillus perolens	1	0.00107045		Bacteria	Firmicutes	Bacilli	Bacillales	Planococcaceae	Rummeliibacillus	Unclassified Rummeliibacillus	1	0.00112524
Bacteria	Verrucomicrobia	Verrucomicrobiae	Verrucomicrobiales	Verrucomicrobiaceae	Unclassified Verrucomicrobiaceae		9	0.00240258		Bacteria	Bacteroidetes	Cytophagia	Cytophagales	Cytophagaceae	Unclassified Cytophagaceae		3	0.00253936		Bacteria	Firmicutes	Bacilli	Lactobacillales	Lactobacillaceae	Lactobacillus	Lactobacillus composti	1	0.00102178		Bacteria	Firmicutes	Clostridia	Clostridiales	Family XI Incertae Sedis	Anaerococcus	Unclassified Anaerococcus	1	0.00107045		Bacteria	Firmicutes	Bacilli	Bacillales	Staphylococcaceae	Staphylococcus	Staphylococcus epidermidis	1	0.00112524
Bacteria	Proteobacteria	Gammaproteobacteria	Pseudomonadales	Moraxellaceae	Moraxella	Unclassified Moraxella	8	0.00213562		Bacteria	Firmicutes	Bacilli	Bacillales	Bacillaceae	Bacillus	Unclassified Bacillus	3	0.00253936		Bacteria	Firmicutes	Bacilli	Unclassified Bacilli				1	0.00102178		Bacteria	Firmicutes	Clostridia	Clostridiales	Ruminococcaceae	Incertae Sedis	Clostridium sporosphaeroides	1	0.00107045		Bacteria	Firmicutes	Bacilli	Bacillales	Staphylococcaceae	Staphylococcus	Unclassified Staphylococcus	1	0.00112524
Bacteria	Bacteroidetes	Unclassified Bacteroidetes					7	0.00186867		Bacteria	Firmicutes	Bacilli	Bacillales	Paenibacillaceae	Paenibacillus	Paenibacillus pabuli	3	0.00253936		Bacteria	Firmicutes	Clostridia	Clostridiales	Family XI Incertae Sedis	Anaerococcus	Unclassified Anaerococcus	1	0.00102178		Bacteria	Firmicutes	Clostridia	Clostridiales	Ruminococcaceae	Oscillibacter	Unclassified Oscillibacter	1	0.00107045		Bacteria	Firmicutes	Bacilli	Lactobacillales	Lactobacillaceae	Lactobacillus	Lactobacillus sakei subsp. carnosus	1	0.00112524
Bacteria	Actinobacteria	Actinobacteria	Actinomycetales	Actinomycetaceae	Actinomyces	Unclassified Actinomyces	6	0.00160172		Bacteria	Firmicutes	Bacilli	Bacillales	Staphylococcaceae	Staphylococcus	Unclassified Staphylococcus	3	0.00253936		Bacteria	Firmicutes	Clostridia	Clostridiales	Lachnospiraceae	Incertae Sedis	Unclassified Incertae Sedis	1	0.00102178		Bacteria	Proteobacteria	Alphaproteobacteria	Rhizobiales	Phyllobacteriaceae	Hoeflea	Hoeflea sp. MAR866	1	0.00107045		Bacteria	Firmicutes	Clostridia	Clostridiales	Clostridiaceae	Clostridium	Unclassified Clostridium	1	0.00112524
Bacteria	Actinobacteria	Actinobacteria	Micrococcales	Microbacteriaceae	Microbacterium	Unclassified Microbacterium	5	0.00133476		Bacteria	Firmicutes	Bacilli	Lactobacillales	Enterococcaceae	Enterococcus	Unclassified Enterococcus	3	0.00253936		Bacteria	Firmicutes	Clostridia	Clostridiales	Ruminococcaceae	Oscillibacter	Unclassified Oscillibacter	1	0.00102178		Bacteria	Proteobacteria	Alphaproteobacteria	Rhodospirillales	Acetobacteraceae	Asaia	Asaia krungthepensis	1	0.00107045		Bacteria	Firmicutes	Clostridia	Clostridiales	Lachnospiraceae	Incertae Sedis	Unclassified Incertae Sedis	1	0.00112524
Bacteria	Actinobacteria	Thermoleophilia	Solirubrobacterales	Solirubrobacteraceae	Solirubrobacter	Unclassified Solirubrobacter	5	0.00133476		Bacteria	Firmicutes	Bacilli	Lactobacillales	Streptococcaceae	Streptococcus	Streptococcus sp. Smarlab 3301444	3	0.00253936		Bacteria	Proteobacteria	Alphaproteobacteria	Rhizobiales	Unclassified Rhizobiales			1	0.00102178		Bacteria	Proteobacteria	Alphaproteobacteria	Rhodospirillales	Acetobacteraceae	Granulibacter	Unclassified Granulibacter	1	0.00107045		Bacteria	Firmicutes	Clostridia	Clostridiales	Ruminococcaceae	Sporobacter	Sporobacter termitidis	1	0.00112524
Bacteria	Proteobacteria	Alphaproteobacteria	Rhizobiales	Xanthobacteraceae	Xanthobacter	Xanthobacter sp. d10	5	0.00133476		Bacteria	Firmicutes	Clostridia	Clostridiales	Family XI Incertae Sedis	Anaerococcus	Anaerococcus sp. 9401487	3	0.00253936		Bacteria	Proteobacteria	Alphaproteobacteria	Rhodospirillales	Acetobacteraceae	Gluconacetobacter	Gluconacetobacter-like organism	1	0.00102178		Bacteria	Proteobacteria	Alphaproteobacteria	Rhodospirillales	Rhodospirillaceae	Azospirillum	Unclassified Azospirillum	1	0.00107045		Bacteria	Proteobacteria	Alphaproteobacteria	Caulobacterales	Caulobacteraceae	Brevundimonas	Unclassified Brevundimonas	1	0.00112524
Bacteria	Proteobacteria	Alphaproteobacteria	Rhodospirillales	Acetobacteraceae	Roseomonas	Unclassified Roseomonas	5	0.00133476		Bacteria	Firmicutes	Clostridia	Clostridiales	Unclassified Clostridiales			3	0.00253936		Bacteria	Proteobacteria	Alphaproteobacteria	Rhodospirillales	Acetobacteraceae	Kozakia	Unclassified Kozakia	1	0.00102178		Bacteria	Proteobacteria	Alphaproteobacteria	Rhodospirillales	Unclassified Rhodospirillales			1	0.00107045		Bacteria	Proteobacteria	Alphaproteobacteria	Rhizobiales	Methylobacteriaceae	Methylobacterium	Unclassified Methylobacterium	1	0.00112524
Bacteria	Proteobacteria	Gammaproteobacteria	Pasteurellales	Pasteurellaceae	Orbus	Orbus hercynius	5	0.00133476		Bacteria	Proteobacteria	Alphaproteobacteria	Rhizobiales	Methylobacteriaceae	Methylobacterium	Unclassified Methylobacterium	3	0.00253936		Bacteria	Proteobacteria	Alphaproteobacteria	Rhodospirillales	Rhodospirillaceae	Azospirillum	Unclassified Azospirillum	1	0.00102178		Bacteria	Proteobacteria	Betaproteobacteria	Burkholderiales	Comamonadaceae	Pseudorhodoferax	Unclassified Pseudorhodoferax	1	0.00107045		Bacteria	Proteobacteria	Alphaproteobacteria	Rhizobiales	Unclassified Rhizobiales			1	0.00112524
Bacteria	Actinobacteria	Thermoleophilia	Solirubrobacterales	Unclassified Solirubrobacterales			4	0.00106781		Bacteria	Proteobacteria	Gammaproteobacteria	Vibrionales	Vibrionaceae	Vibrio	Vibrio orientalis	3	0.00253936		Bacteria	Proteobacteria	Deltaproteobacteria	Unclassified Deltaproteobacteria				1	0.00102178		Bacteria	Proteobacteria	Betaproteobacteria	Neisseriales	Neisseriaceae	Unclassified Neisseriaceae		1	0.00107045		Bacteria	Proteobacteria	Alphaproteobacteria	Rhodospirillales	Acetobacteraceae	Acetobacter	Acetobacter pomorum	1	0.00112524
Bacteria	Proteobacteria	Alphaproteobacteria	Rhizobiales	Brucellaceae	Ochrobactrum	Ochrobactrum sp. MI9.3	4	0.00106781		Bacteria	Proteobacteria	Gammaproteobacteria	Xanthomonadales	Xanthomonadaceae	Unclassified Xanthomonadaceae		3	0.00253936		Bacteria	Proteobacteria	Epsilonproteobacteria	Campylobacterales	Helicobacteraceae	Sulfurovum	Alvinella pompejana epibiont	1	0.00102178		Bacteria	Proteobacteria	Deltaproteobacteria	Myxococcales	Polyangiaceae	Byssovorax	Byssovorax cruenta	1	0.00107045		Bacteria	Proteobacteria	Alphaproteobacteria	Rhodospirillales	Acetobacteraceae	Acidicaldus	Acidicaldus sp. MK6	1	0.00112524
Bacteria	Proteobacteria	Deltaproteobacteria	Unclassified Deltaproteobacteria				4	0.00106781		Bacteria	Actinobacteria	Actinobacteria	Bifidobacteriales	Bifidobacteriaceae	Bifidobacterium	Bifidobacterium breve	2	0.00169291		Bacteria	Proteobacteria	Gammaproteobacteria	Chromatiales	Chromatiaceae	Unclassified Chromatiaceae		1	0.00102178		Bacteria	Proteobacteria	Epsilonproteobacteria	Campylobacterales	Helicobacteraceae	Sulfurovum	filamentous epibiont of Vulcanolepas osheai	1	0.00107045		Bacteria	Proteobacteria	Alphaproteobacteria	Rhodospirillales	Acetobacteraceae	Asaia	Asaia sp. SAP07_2	1	0.00112524
Bacteria	Proteobacteria	Epsilonproteobacteria	Campylobacterales	Helicobacteraceae	Sulfurovum	Alvinella pompejana epibiont	4	0.00106781		Bacteria	Firmicutes	Bacilli	Bacillales	Planococcaceae	Rummeliibacillus	Unclassified Rummeliibacillus	2	0.00169291		Bacteria	Proteobacteria	Gammaproteobacteria	Enterobacteriales	Enterobacteriaceae	Cronobacter	Cronobacter sakazakii	1	0.00102178		Bacteria	Proteobacteria	Gammaproteobacteria	Aeromonadales	Aeromonadaceae	Aeromonas	Unclassified Aeromonas	1	0.00107045		Bacteria	Proteobacteria	Alphaproteobacteria	Rhodospirillales	Acetobacteraceae	Gluconobacter	Gluconobacter sp. RB88-1	1	0.00112524
Bacteria	Proteobacteria	Gammaproteobacteria	Pasteurellales	Pasteurellaceae	Orbus	Enterobacteriaceae bacterium Acj 122	4	0.00106781		Bacteria	Firmicutes	Bacilli	Lactobacillales	Streptococcaceae	Streptococcus	Streptococcus salivarius subsp. thermophilus	2	0.00169291		Bacteria	Proteobacteria	Gammaproteobacteria	Enterobacteriales	Enterobacteriaceae	Escherichia-Shigella	Unclassified Escherichia-Shigella	1	0.00102178		Bacteria	Proteobacteria	Gammaproteobacteria	Cardiobacteriales	Cardiobacteriaceae	Unclassified Cardiobacteriaceae		1	0.00107045		Bacteria	Proteobacteria	Alphaproteobacteria	Rhodospirillales	Rhodospirillaceae	Tistlia	Brucella sp. HJ114	1	0.00112524
Bacteria	Proteobacteria	Gammaproteobacteria	Pseudomonadales	Moraxellaceae	Acinetobacter	Unclassified Acinetobacter	4	0.00106781		Bacteria	Firmicutes	Clostridia	Clostridiales	Peptostreptococcaceae	Incertae Sedis	Unclassified Incertae Sedis	2	0.00169291		Bacteria	Proteobacteria	Gammaproteobacteria	Enterobacteriales	Enterobacteriaceae	Pectobacterium	Unclassified Pectobacterium	1	0.00102178		Bacteria	Proteobacteria	Gammaproteobacteria	Chromatiales	Chromatiaceae	Unclassified Chromatiaceae		1	0.00107045		Bacteria	Proteobacteria	Betaproteobacteria	Methylophilales	Methylophilaceae	Methylotenera	Unclassified Methylotenera	1	0.00112524
Bacteria	Actinobacteria	Actinobacteria	Micrococcales	Sanguibacteraceae	Sanguibacter	Unclassified Sanguibacter	3	0.000800859		Bacteria	Firmicutes	Erysipelotrichi	Erysipelotrichales	Erysipelotrichaceae	Unclassified Erysipelotrichaceae		2	0.00169291		Bacteria	Proteobacteria	Gammaproteobacteria	Enterobacteriales	Enterobacteriaceae	Photorhabdus	Unclassified Photorhabdus	1	0.00102178		Bacteria	Proteobacteria	Gammaproteobacteria	Enterobacteriales	Enterobacteriaceae	Cronobacter	Unclassified Cronobacter	1	0.00107045		Bacteria	Proteobacteria	Gammaproteobacteria	Enterobacteriales	Enterobacteriaceae	Brenneria	Unclassified Brenneria	1	0.00112524
Bacteria	Firmicutes	Bacilli	Bacillales	Paenibacillaceae	Paenibacillus	Paenibacillus pabuli	3	0.000800859		Bacteria	Proteobacteria	Alphaproteobacteria	Caulobacterales	Caulobacteraceae	Unclassified Caulobacteraceae		2	0.00169291		Bacteria	Proteobacteria	Gammaproteobacteria	Order Incertae Sedis	Family Incertae Sedis	Alkalimonas	Unclassified Alkalimonas	1	0.00102178		Bacteria	Proteobacteria	Gammaproteobacteria	Enterobacteriales	Enterobacteriaceae	Escherichia-Shigella	Shigella sonnei	1	0.00107045		Bacteria	Proteobacteria	Gammaproteobacteria	Enterobacteriales	Enterobacteriaceae	Escherichia-Shigella	Unclassified Escherichia-Shigella	1	0.00112524
Bacteria	Firmicutes	Clostridia	Clostridiales	Family XIII Incertae Sedis	Unclassified Family XIII Incertae Sedis		3	0.000800859		Bacteria	Proteobacteria	Alphaproteobacteria	Rhizobiales	Brucellaceae	Ochrobactrum	Ochrobactrum sp. MI9.3	2	0.00169291		Bacteria	Proteobacteria	Gammaproteobacteria	Pasteurellales	Pasteurellaceae	Avibacterium	Avibacterium sp. HP321	1	0.00102178		Bacteria	Proteobacteria	Gammaproteobacteria	Enterobacteriales	Enterobacteriaceae	Pectobacterium	Unclassified Pectobacterium	1	0.00107045		Bacteria	Proteobacteria	Gammaproteobacteria	Oceanospirillales	Halomonadaceae	Kushneria	Unclassified Kushneria	1	0.00112524
Bacteria	Proteobacteria	Alphaproteobacteria	Rhodospirillales	Unclassified Rhodospirillales			3	0.000800859		Bacteria	Proteobacteria	Alphaproteobacteria	Rhodospirillales	Acetobacteraceae	Roseomonas	Unclassified Roseomonas	2	0.00169291		Bacteria	Proteobacteria	Gammaproteobacteria	Pasteurellales	Pasteurellaceae	Orbus	Orbus sp. C7	1	0.00102178		Bacteria	Proteobacteria	Gammaproteobacteria	Enterobacteriales	Enterobacteriaceae	Photorhabdus	Unclassified Photorhabdus	1	0.00107045		Bacteria	Proteobacteria	Gammaproteobacteria	Pasteurellales	Pasteurellaceae	Haemophilus	Unclassified Haemophilus	1	0.00112524
Bacteria	Proteobacteria	Alphaproteobacteria	Sphingomonadales	Unclassified Sphingomonadales			3	0.000800859		Bacteria	Proteobacteria	Alphaproteobacteria	Rhodospirillales	Acetobacteraceae	Saccharibacter	Saccharibacter floricola	2	0.00169291		Bacteria	Proteobacteria	Gammaproteobacteria	Pseudomonadales	Moraxellaceae	Acinetobacter	Unclassified Acinetobacter	1	0.00102178		Bacteria	Proteobacteria	Gammaproteobacteria	Enterobacteriales	Enterobacteriaceae	Serratia	Serratia marcescens	1	0.00107045		Bacteria	Proteobacteria	Gammaproteobacteria	Pasteurellales	Pasteurellaceae	Orbus	Orbus sp. C7	1	0.00112524
Bacteria	Acidobacteria	Acidobacteria	Unclassified Acidobacteria				2	0.000533906		Bacteria	Proteobacteria	Alphaproteobacteria	Rhodospirillales	Unclassified Rhodospirillales			2	0.00169291									97868			Bacteria	Proteobacteria	Gammaproteobacteria	Pasteurellales	Pasteurellaceae	Avibacterium	Avibacterium sp. HP321	1	0.00107045		Bacteria	Proteobacteria	Gammaproteobacteria	Pseudomonadales	Moraxellaceae	Moraxella	Unclassified Moraxella	1	0.00112524
Bacteria	Actinobacteria	Actinobacteria	Micrococcales	Brevibacteriaceae	Brevibacterium	Unclassified Brevibacterium	2	0.000533906		Bacteria	Proteobacteria	Betaproteobacteria	Burkholderiales	Comamonadaceae	Delftia	Unclassified Delftia	2	0.00169291												Bacteria	Proteobacteria	Gammaproteobacteria	Pasteurellales	Pasteurellaceae	Orbus	Pasteurellaceae bacterium LvLi2	1	0.00107045		Bacteria	Proteobacteria	Gammaproteobacteria	Xanthomonadales	Xanthomonadaceae	Unclassified Xanthomonadaceae		1	0.00112524
Bacteria	Actinobacteria	Actinobacteria	Unclassified Actinobacteria				2	0.000533906		Bacteria	Proteobacteria	Betaproteobacteria	Neisseriales	Neisseriaceae	Vogesella	Vogesella perlucida	2	0.00169291		Unclassified							1			Bacteria	Proteobacteria	Gammaproteobacteria	Thiotrichales	Piscirickettsiaceae	Unclassified Piscirickettsiaceae		1	0.00107045		Bacteria	Spirochaetes	Spirochaetes	Spirochaetales	Spirochaetaceae	Treponema	Unclassified Treponema	1	0.00112524
Bacteria	Bacteroidetes	Bacteroidia	Bacteroidales	Bacteroidaceae	Bacteroides	Unclassified Bacteroides	2	0.000533906		Bacteria	Proteobacteria	Betaproteobacteria	Unclassified Betaproteobacteria				2	0.00169291		Unknown							645			Bacteria	Verrucomicrobia	Spartobacteria	Chthoniobacterales	Unclassified Chthoniobacterales			1	0.00107045									88870
Bacteria	Bacteroidetes	Bacteroidia	Bacteroidales	Prevotellaceae	Prevotella	Unclassified Prevotella	2	0.000533906		Bacteria	Proteobacteria	Gammaproteobacteria	Aeromonadales	Aeromonadaceae	Aeromonas	Unclassified Aeromonas	2	0.00169291												Bacteria	Verrucomicrobia	Verrucomicrobiae	Verrucomicrobiales	Verrucomicrobiaceae	Akkermansia	Unclassified Akkermansia	1	0.00107045
Bacteria	Bacteroidetes	Flavobacteria	Flavobacteriales	Flavobacteriaceae	Weeksella	Weeksella virosa DSM 16922	2	0.000533906		Bacteria	Proteobacteria	Gammaproteobacteria	Chromatiales	Chromatiaceae	Unclassified Chromatiaceae		2	0.00169291																			93419			Archaea	Crenarchaeota	Thermoprotei	Unclassified Thermoprotei				1
Bacteria	Firmicutes	Clostridia	Clostridiales	Lachnospiraceae	Unclassified Lachnospiraceae		2	0.000533906		Bacteria	Proteobacteria	Gammaproteobacteria	Pasteurellales	Pasteurellaceae	Orbus	Cronobacter sp. C106	2	0.00169291																						Chloroplast	Unclassified Chloroplast						7
Bacteria	Proteobacteria	Alphaproteobacteria	Rhodospirillales	Acetobacteraceae	Acidicaldus	Acidicaldus sp. MK6	2	0.000533906		Bacteria	Actinobacteria	Actinobacteria	Corynebacteriales	Corynebacteriaceae	Corynebacterium	Unclassified Corynebacterium	1	0.000846453												Unclassified							1			Mitochondria						Oryza sativa Japonica Group	2
Bacteria	Proteobacteria	Gammaproteobacteria	Alteromonadales	Shewanellaceae	Shewanella	Unclassified Shewanella	2	0.000533906		Bacteria	Actinobacteria	Actinobacteria	Corynebacteriales	Dietziaceae	Dietzia	Unclassified Dietzia	1	0.000846453												Unknown							658			Mitochondria	Unclassified Mitochondria						3
Bacteria	Proteobacteria	Gammaproteobacteria	Chromatiales	Chromatiaceae	Unclassified Chromatiaceae		2	0.000533906		Bacteria	Actinobacteria	Coriobacteriia	Coriobacteriales	Coriobacteriaceae	Collinsella	Unclassified Collinsella	1	0.000846453																						Unclassified							1
Bacteria	Proteobacteria	Gammaproteobacteria	Enterobacteriales	Enterobacteriaceae	Buchnera	Buchnera aphidicola	2	0.000533906		Bacteria	Bacteroidetes	Bacteroidia	Bacteroidales	S24-7	Gram-negative bacterium cTPY-13	Unclassified Gram-negative bacterium cTPY-13	1	0.000846453																						Unknown							545
Bacteria	Proteobacteria	Gammaproteobacteria	Enterobacteriales	Enterobacteriaceae	Photorhabdus	Unclassified Photorhabdus	2	0.000533906		Bacteria	Bacteroidetes	Flavobacteria	Flavobacteriales	Flavobacteriaceae	Capnocytophaga	Unclassified Capnocytophaga	1	0.000846453
Bacteria	Proteobacteria	Gammaproteobacteria	Vibrionales	Vibrionaceae	Vibrio	Vibrio orientalis	2	0.000533906		Bacteria	Firmicutes	Bacilli	Bacillales	Staphylococcaceae	Staphylococcus	Staphylococcus epidermidis	1	0.000846453
Bacteria	Tenericutes	Mollicutes	Mycoplasmatales	Mycoplasmataceae	Mycoplasma	Unclassified Mycoplasma	2	0.000533906		Bacteria	Firmicutes	Bacilli	Lactobacillales	Unclassified Lactobacillales			1	0.000846453
Bacteria	Actinobacteria	Actinobacteria	Corynebacteriales	Nocardiaceae	Rhodococcus	Rhodococcus sp. EM7	1	0.000266953		Bacteria	Firmicutes	Bacilli	Unclassified Bacilli				1	0.000846453
Bacteria	Actinobacteria	Actinobacteria	Micrococcales	Unclassified Micrococcales			1	0.000266953		Bacteria	Firmicutes	Clostridia	Clostridiales	Clostridiaceae	Clostridium	Unclassified Clostridium	1	0.000846453
Bacteria	Actinobacteria	Actinobacteria	Propionibacteriales	Nocardioidaceae	Unclassified Nocardioidaceae		1	0.000266953		Bacteria	Firmicutes	Clostridia	Clostridiales	Family XI Incertae Sedis	Anaerococcus	Unclassified Anaerococcus	1	0.000846453
Bacteria	Deinococcus-Thermus	Deinococci	Deinococcales	Unclassified Deinococcales			1	0.000266953		Bacteria	Firmicutes	Clostridia	Clostridiales	Family XI Incertae Sedis	Finegoldia	Finegoldia magna ATCC 29328	1	0.000846453
Bacteria	Deinococcus-Thermus	Deinococci	Thermales	Thermaceae	Thermus	Unclassified Thermus	1	0.000266953		Bacteria	Firmicutes	Clostridia	Clostridiales	Veillonellaceae	Acidaminococcus	Acidaminococcus sp. DJF_RP55	1	0.000846453
Bacteria	Deinococcus-Thermus	Deinococci	Thermales	Thermaceae	Unclassified Thermaceae		1	0.000266953		Bacteria	Firmicutes	Clostridia	Clostridiales	Veillonellaceae	Phascolarctobacterium	Unclassified Phascolarctobacterium	1	0.000846453
Bacteria	Firmicutes	Bacilli	Bacillales	Bacillaceae	Geobacillus	Geobacillus sp. GXS1	1	0.000266953		Bacteria	Firmicutes	Erysipelotrichi	Erysipelotrichales	Erysipelotrichaceae	Allobaculum	Unclassified Allobaculum	1	0.000846453
Bacteria	Firmicutes	Bacilli	Bacillales	Staphylococcaceae	Staphylococcus	Unclassified Staphylococcus	1	0.000266953		Bacteria	Proteobacteria	Alphaproteobacteria	Caulobacterales	Caulobacteraceae	Phenylobacterium	Unclassified Phenylobacterium	1	0.000846453
Bacteria	Firmicutes	Bacilli	Lactobacillales	Enterococcaceae	Enterococcus	Unclassified Enterococcus	1	0.000266953		Bacteria	Proteobacteria	Alphaproteobacteria	Rhizobiales	Bartonellaceae	Bartonella	Unclassified Bartonella	1	0.000846453
Bacteria	Firmicutes	Bacilli	Lactobacillales	Streptococcaceae	Streptococcus	Unclassified Streptococcus	1	0.000266953		Bacteria	Proteobacteria	Alphaproteobacteria	Rhodospirillales	Acetobacteraceae	Acidiphilium	Acidiphilium angustum	1	0.000846453
Bacteria	Firmicutes	Bacilli	Lactobacillales	Unclassified Lactobacillales			1	0.000266953		Bacteria	Proteobacteria	Alphaproteobacteria	Rhodospirillales	Rhodospirillaceae	Azospirillum	Azospirillum sp.	1	0.000846453
Bacteria	Firmicutes	Clostridia	Clostridiales	Ruminococcaceae	Incertae Sedis	Unclassified Incertae Sedis	1	0.000266953		Bacteria	Proteobacteria	Alphaproteobacteria	Rickettsiales	Candidatus Cyrtobacter	Candidatus	Candidatus Cyrtobacter comes	1	0.000846453
Bacteria	Proteobacteria	Alphaproteobacteria	Caulobacterales	Caulobacteraceae	Brevundimonas	Brevundimonas diminuta	1	0.000266953		Bacteria	Proteobacteria	Alphaproteobacteria	Rickettsiales	Rickettsiaceae	Orientia	Unclassified Orientia	1	0.000846453
Bacteria	Proteobacteria	Alphaproteobacteria	Rhizobiales	Bartonellaceae	Bartonella	Unclassified Bartonella	1	0.000266953		Bacteria	Proteobacteria	Alphaproteobacteria	Sphingomonadales	Sphingomonadaceae	Sphingomonas	Unclassified Sphingomonas	1	0.000846453
Bacteria	Proteobacteria	Alphaproteobacteria	Rhizobiales	Bradyrhizobiaceae	Rhodopseudomonas	Unclassified Rhodopseudomonas	1	0.000266953		Bacteria	Proteobacteria	Deltaproteobacteria	Bdellovibrionales	Bacteriovoracaceae	Bacteriovorax	Bacteriovorax sp. COCO1A	1	0.000846453
Bacteria	Proteobacteria	Alphaproteobacteria	Rhizobiales	Brucellaceae	Brucella	Brucella ovis	1	0.000266953		Bacteria	Proteobacteria	Deltaproteobacteria	Myxococcales	Polyangiaceae	Sorangium	Sorangium cellulosum	1	0.000846453
Bacteria	Proteobacteria	Alphaproteobacteria	Rhodobacterales	Rhodobacteraceae	Oceanicola	Oceanicola sp. JLT1210	1	0.000266953		Bacteria	Proteobacteria	Gammaproteobacteria	Alteromonadales	Colwelliaceae	Unclassified Colwelliaceae		1	0.000846453
Bacteria	Proteobacteria	Alphaproteobacteria	Rhodobacterales	Rhodobacteraceae	Unclassified Rhodobacteraceae		1	0.000266953		Bacteria	Proteobacteria	Gammaproteobacteria	Chromatiales	Chromatiaceae	Thioalkalicoccus	Thioalkalicoccus limnaeus	1	0.000846453
Bacteria	Proteobacteria	Alphaproteobacteria	Rhodospirillales	Acetobacteraceae	Asaia	Asaia krungthepensis	1	0.000266953		Bacteria	Proteobacteria	Gammaproteobacteria	Enterobacteriales	Enterobacteriaceae	Candidatus Kleidoceria	Candidatus Kleidoceria schneideri	1	0.000846453
Bacteria	Proteobacteria	Alphaproteobacteria	Rhodospirillales	Acetobacteraceae	Gluconacetobacter	Gluconacetobacter liquefaciens	1	0.000266953		Bacteria	Proteobacteria	Gammaproteobacteria	Oceanospirillales	Halomonadaceae	Kushneria	Unclassified Kushneria	1	0.000846453
Bacteria	Proteobacteria	Alphaproteobacteria	Sphingomonadales	Sphingomonadaceae	Unclassified Sphingomonadaceae		1	0.000266953		Bacteria	Proteobacteria	Gammaproteobacteria	Pasteurellales	Pasteurellaceae	Avibacterium	Avibacterium sp. HP321	1	0.000846453
Bacteria	Proteobacteria	Deltaproteobacteria	Desulfovibrionales	Desulfovibrionaceae	Desulfovibrio	Unclassified Desulfovibrio	1	0.000266953		Bacteria	Proteobacteria	Gammaproteobacteria	Pasteurellales	Pasteurellaceae	Orbus	Enterobacteriaceae bacterium Acj 122	1	0.000846453
Bacteria	Proteobacteria	Deltaproteobacteria	Myxococcales	Cystobacteraceae	Angiococcus	Angiococcus disciformis	1	0.000266953		Bacteria	Proteobacteria	Gammaproteobacteria	Pasteurellales	Pasteurellaceae	Orbus	Orbus hercynius	1	0.000846453
Bacteria	Proteobacteria	Deltaproteobacteria	Myxococcales	Polyangiaceae	Sorangium	Sorangium cellulosum	1	0.000266953		Bacteria	Proteobacteria	Gammaproteobacteria	Pseudomonadales	Pseudomonadaceae	Pseudomonas	Unclassified Pseudomonas	1	0.000846453
Bacteria	Proteobacteria	Epsilonproteobacteria	Campylobacterales	Campylobacteraceae	Campylobacter	Unclassified Campylobacter	1	0.000266953		Bacteria	Proteobacteria	Gammaproteobacteria	Xanthomonadales	Xanthomonadaceae	Xanthomonas	Unclassified Xanthomonas	1	0.000846453
Bacteria	Proteobacteria	Epsilonproteobacteria	Campylobacterales	Helicobacteraceae	Sulfurovum	filamentous epibiont of Vulcanolepas osheai	1	0.000266953									118140
Bacteria	Proteobacteria	Gammaproteobacteria	Acidithiobacillales	Acidithiobacillaceae	Acidithiobacillus	Acidithiobacillus ferrooxidans	1	0.000266953
Bacteria	Proteobacteria	Gammaproteobacteria	Alteromonadales	Alteromonadaceae	Alteromonas	Unclassified Alteromonas	1	0.000266953		Unclassified							2
Bacteria	Proteobacteria	Gammaproteobacteria	Alteromonadales	Alteromonadaceae	Haliea	Unclassified Haliea	1	0.000266953		Unknown							744
Bacteria	Proteobacteria	Gammaproteobacteria	Alteromonadales	Unclassified Alteromonadales			1	0.000266953
Bacteria	Proteobacteria	Gammaproteobacteria	Chromatiales	Chromatiaceae	Nitrosococcus	Unclassified Nitrosococcus	1	0.000266953
Bacteria	Proteobacteria	Gammaproteobacteria	Chromatiales	Chromatiaceae	Thioalkalicoccus	Thioalkalicoccus limnaeus	1	0.000266953
Bacteria	Proteobacteria	Gammaproteobacteria	Enterobacteriales	Enterobacteriaceae	Pectobacterium	Unclassified Pectobacterium	1	0.000266953
Bacteria	Proteobacteria	Gammaproteobacteria	Enterobacteriales	Enterobacteriaceae	Photorhabdus	Photorhabdus luminescens	1	0.000266953
Bacteria	Proteobacteria	Gammaproteobacteria	Enterobacteriales	Enterobacteriaceae	Raoultella	Raoultella sp. 49	1	0.000266953
Bacteria	Proteobacteria	Gammaproteobacteria	Legionellales	Coxiellaceae	Aquicella	Unclassified Aquicella	1	0.000266953
Bacteria	Proteobacteria	Gammaproteobacteria	Methylococcales	Methylococcaceae	Unclassified Methylococcaceae		1	0.000266953
Bacteria	Proteobacteria	Gammaproteobacteria	Oceanospirillales	Hahellaceae	Hahella	Unclassified Hahella	1	0.000266953
Bacteria	Proteobacteria	Gammaproteobacteria	Pasteurellales	Pasteurellaceae	Avibacterium	Avibacterium sp. HP321	1	0.000266953
Bacteria	Proteobacteria	Gammaproteobacteria	Vibrionales	Vibrionaceae	Vibrio	Unclassified Vibrio	1	0.000266953
Bacteria	Proteobacteria	Gammaproteobacteria	Vibrionales	Vibrionaceae	Vibrio	Vibrio cholerae	1	0.000266953
Bacteria	Proteobacteria	Gammaproteobacteria	Vibrionales	Vibrionaceae	Vibrio	Vibrio owensii	1	0.000266953
Bacteria	Proteobacteria	Gammaproteobacteria	Vibrionales	Vibrionaceae	Vibrio	Vibrio sp. SB-I1	1	0.000266953
Bacteria	Proteobacteria	Gammaproteobacteria	Xanthomonadales	Xanthomonadaceae	Stenotrophomonas	Stenotrophomonas maltophilia	1	0.000266953
Bacteria	Verrucomicrobia	Unclassified Verrucomicrobia					1	0.000266953
							374598
Unclassified							3
Unknown							2107
[truncated: 27 more columns]

## Sheet: 16S_all_data
Domain	Phylum	Class	Order	Family	Genus	Species	Counts (Species Level)	Sample
Bacteria	Proteobacteria	Gammaproteobacteria	Pasteurellales	Pasteurellaceae	Orbus	Unclassified Orbus	198349	S01
Bacteria	Proteobacteria	Gammaproteobacteria	Pasteurellales	Pasteurellaceae	Orbus	Pasteurellaceae bacterium Lv2	99234	S01
Bacteria	Proteobacteria	Alphaproteobacteria	Rhodospirillales	Acetobacteraceae	Gluconacetobacter	Unclassified Gluconacetobacter	59134	S01
Bacteria	Proteobacteria	Gammaproteobacteria	Xanthomonadales	Xanthomonadaceae	Stenotrophomonas	Unclassified Stenotrophomonas	4510	S01
Bacteria	Proteobacteria	Alphaproteobacteria	Rhizobiales	Brucellaceae	Unclassified Brucellaceae		2719	S01
Bacteria	Proteobacteria	Alphaproteobacteria	Rhodospirillales	Acetobacteraceae	Unclassified Acetobacteraceae		1841	S01
Bacteria	Proteobacteria	Alphaproteobacteria	Rhizobiales	Bradyrhizobiaceae	Unclassified Bradyrhizobiaceae		1729	S01
Bacteria	Proteobacteria	Gammaproteobacteria	Pasteurellales	Pasteurellaceae	Unclassified Pasteurellaceae		1053	S01
Bacteria	Proteobacteria	Alphaproteobacteria	Rhodospirillales	Acetobacteraceae	Acetobacter	Unclassified Acetobacter	972	S01
Bacteria	Proteobacteria	Alphaproteobacteria	Rhodospirillales	Acetobacteraceae	Acetobacter	Acetobacter pasteurianus	916	S01
Bacteria	Proteobacteria	Gammaproteobacteria	Unclassified Gammaproteobacteria				772	S01
Bacteria	Proteobacteria	Gammaproteobacteria	Enterobacteriales	Enterobacteriaceae	Serratia	Unclassified Serratia	530	S01
Bacteria	Proteobacteria	Alphaproteobacteria	Caulobacterales	Caulobacteraceae	Brevundimonas	Unclassified Brevundimonas	423	S01
Bacteria	Proteobacteria	Unclassified Proteobacteria					407	S01
Bacteria	Unclassified Bacteria						333	S01
Bacteria	Proteobacteria	Alphaproteobacteria	Rhizobiales	Brucellaceae	Ochrobactrum	Unclassified Ochrobactrum	134	S01
Bacteria	Proteobacteria	Alphaproteobacteria	Rhizobiales	Bradyrhizobiaceae	Bradyrhizobium	Unclassified Bradyrhizobium	131	S01
Bacteria	Proteobacteria	Gammaproteobacteria	Pasteurellales	Pasteurellaceae	Orbus	Bombus terrestris	125	S01
Bacteria	Proteobacteria	Alphaproteobacteria	Rhizobiales	Brucellaceae	Ochrobactrum	Ochrobactrum anthropi	101	S01
Bacteria	Bacteroidetes	Bacteroidia	Bacteroidales	Unclassified Bacteroidales			85	S01
Bacteria	Proteobacteria	Alphaproteobacteria	Rhodospirillales	Acetobacteraceae	Rhodovarius	Rhodovarius lipocyclicus	75	S01
Bacteria	Proteobacteria	Gammaproteobacteria	Enterobacteriales	Enterobacteriaceae	Unclassified Enterobacteriaceae		67	S01
Bacteria	Proteobacteria	Alphaproteobacteria	Rhodospirillales	Acetobacteraceae	Gluconobacter	Unclassified Gluconobacter	50	S01
Bacteria	Actinobacteria	Actinobacteria	Corynebacteriales	Nocardiaceae	Rhodococcus	Rhodococcus fascians	40	S01
Bacteria	Verrucomicrobia	Verrucomicrobiae	Verrucomicrobiales	Verrucomicrobiaceae	Akkermansia	Unclassified Akkermansia	39	S01
Bacteria	Firmicutes	Unclassified Firmicutes					36	S01
Bacteria	Actinobacteria	Coriobacteriia	Coriobacteriales	Coriobacteriaceae	Unclassified Coriobacteriaceae		34	S01
Bacteria	Firmicutes	Bacilli	Bacillales	Paenibacillaceae	Paenibacillus	Paenibacillus apiarius	33	S01
Bacteria	Actinobacteria	Actinobacteria	Propionibacteriales	Nocardioidaceae	Nocardioides	Unclassified Nocardioides	32	S01
Bacteria	Proteobacteria	Gammaproteobacteria	Legionellales	Legionellaceae	Legionella	Unclassified Legionella	31	S01
Bacteria	Actinobacteria	Actinobacteria	Corynebacteriales	Nocardiaceae	Rhodococcus	Unclassified Rhodococcus	30	S01
Bacteria	Firmicutes	Clostridia	Clostridiales	Lachnospiraceae	Incertae Sedis	Unclassified Incertae Sedis	30	S01
Bacteria	Firmicutes	Erysipelotrichi	Erysipelotrichales	Erysipelotrichaceae	Unclassified Erysipelotrichaceae		29	S01
Bacteria	Proteobacteria	Alphaproteobacteria	Sphingomonadales	Sphingomonadaceae	Sphingomonas	Unclassified Sphingomonas	29	S01
Bacteria	Proteobacteria	Alphaproteobacteria	Rhizobiales	Unclassified Rhizobiales			28	S01
Bacteria	Firmicutes	Erysipelotrichi	Erysipelotrichales	Erysipelotrichaceae	Allobaculum	Unclassified Allobaculum	26	S01
Bacteria	Proteobacteria	Alphaproteobacteria	Rhizobiales	Xanthobacteraceae	Xanthobacter	Unclassified Xanthobacter	25	S01
Bacteria	Proteobacteria	Gammaproteobacteria	Pasteurellales	Pasteurellaceae	Orbus	Orbus sp. C7	24	S01
Bacteria	Firmicutes	Bacilli	Bacillales	Unclassified Bacillales			20	S01
Bacteria	Firmicutes	Bacilli	Lactobacillales	Lactobacillaceae	Lactobacillus	Unclassified Lactobacillus	20	S01
Bacteria	Proteobacteria	Gammaproteobacteria	Pasteurellales	Pasteurellaceae	Orbus	Cronobacter sp. C106	20	S01
Bacteria	Firmicutes	Clostridia	Clostridiales	Clostridiaceae	Candidatus Arthromitus	Unclassified Candidatus Arthromitus	19	S01
Bacteria	Bacteroidetes	Bacteroidia	Bacteroidales	S24-7	Gram-negative bacterium cTPY-13	Unclassified Gram-negative bacterium cTPY-13	17	S01
Bacteria	Proteobacteria	Alphaproteobacteria	Rhizobiales	Xanthobacteraceae	Unclassified Xanthobacteraceae		16	S01
Bacteria	Proteobacteria	Gammaproteobacteria	Xanthomonadales	Xanthomonadaceae	Xanthomonas	Unclassified Xanthomonas	16	S01
Bacteria	Proteobacteria	Gammaproteobacteria	Pseudomonadales	Pseudomonadaceae	Pseudomonas	Unclassified Pseudomonas	15	S01
Bacteria	Firmicutes	Clostridia	Clostridiales	Family XI Incertae Sedis	Finegoldia	Finegoldia magna ATCC 29328	14	S01
Bacteria	Firmicutes	Clostridia	Clostridiales	Family XIII Incertae Sedis	Incertae Sedis	Unclassified Incertae Sedis	14	S01
Bacteria	Proteobacteria	Alphaproteobacteria	Rhodospirillales	Acetobacteraceae	Acidiphilium	Acidiphilium sp. MS8	14	S01
Bacteria	Proteobacteria	Alphaproteobacteria	Unclassified Alphaproteobacteria				14	S01
Bacteria	Firmicutes	Clostridia	Clostridiales	Family XI Incertae Sedis	Finegoldia	Unclassified Finegoldia	13	S01
Bacteria	Proteobacteria	Alphaproteobacteria	Rhizobiales	Methylobacteriaceae	Methylobacterium	Unclassified Methylobacterium	12	S01
Bacteria	Firmicutes	Bacilli	Bacillales	Bacillaceae	Unclassified Bacillaceae		11	S01
Bacteria	Proteobacteria	Alphaproteobacteria	Rhodospirillales	Acetobacteraceae	Asaia	Unclassified Asaia	11	S01
Bacteria	Proteobacteria	Gammaproteobacteria	Xanthomonadales	Xanthomonadaceae	Unclassified Xanthomonadaceae		11	S01
Bacteria	Actinobacteria	Actinobacteria	Corynebacteriales	Corynebacteriaceae	Corynebacterium	Unclassified Corynebacterium	9	S01
Bacteria	Proteobacteria	Betaproteobacteria	Burkholderiales	Comamonadaceae	Unclassified Comamonadaceae		9	S01
Bacteria	Verrucomicrobia	Verrucomicrobiae	Verrucomicrobiales	Verrucomicrobiaceae	Unclassified Verrucomicrobiaceae		9	S01
Bacteria	Proteobacteria	Gammaproteobacteria	Pseudomonadales	Moraxellaceae	Moraxella	Unclassified Moraxella	8	S01
Bacteria	Bacteroidetes	Unclassified Bacteroidetes					7	S01
Bacteria	Actinobacteria	Actinobacteria	Actinomycetales	Actinomycetaceae	Actinomyces	Unclassified Actinomyces	6	S01
Bacteria	Actinobacteria	Actinobacteria	Micrococcales	Microbacteriaceae	Microbacterium	Unclassified Microbacterium	5	S01
Bacteria	Actinobacteria	Thermoleophilia	Solirubrobacterales	Solirubrobacteraceae	Solirubrobacter	Unclassified Solirubrobacter	5	S01
Bacteria	Proteobacteria	Alphaproteobacteria	Rhizobiales	Xanthobacteraceae	Xanthobacter	Xanthobacter sp. d10	5	S01
Bacteria	Proteobacteria	Alphaproteobacteria	Rhodospirillales	Acetobacteraceae	Roseomonas	Unclassified Roseomonas	5	S01
Bacteria	Proteobacteria	Gammaproteobacteria	Pasteurellales	Pasteurellaceae	Orbus	Orbus hercynius	5	S01
Bacteria	Actinobacteria	Thermoleophilia	Solirubrobacterales	Unclassified Solirubrobacterales			4	S01
Bacteria	Proteobacteria	Alphaproteobacteria	Rhizobiales	Brucellaceae	Ochrobactrum	Ochrobactrum sp. MI9.3	4	S01
Bacteria	Proteobacteria	Deltaproteobacteria	Unclassified Deltaproteobacteria				4	S01
Bacteria	Proteobacteria	Epsilonproteobacteria	Campylobacterales	Helicobacteraceae	Sulfurovum	Alvinella pompejana epibiont	4	S01
Bacteria	Proteobacteria	Gammaproteobacteria	Pasteurellales	Pasteurellaceae	Orbus	Enterobacteriaceae bacterium Acj 122	4	S01
Bacteria	Proteobacteria	Gammaproteobacteria	Pseudomonadales	Moraxellaceae	Acinetobacter	Unclassified Acinetobacter	4	S01
Bacteria	Actinobacteria	Actinobacteria	Micrococcales	Sanguibacteraceae	Sanguibacter	Unclassified Sanguibacter	3	S01
Bacteria	Firmicutes	Bacilli	Bacillales	Paenibacillaceae	Paenibacillus	Paenibacillus pabuli	3	S01
Bacteria	Firmicutes	Clostridia	Clostridiales	Family XIII Incertae Sedis	Unclassified Family XIII Incertae Sedis		3	S01
Bacteria	Proteobacteria	Alphaproteobacteria	Rhodospirillales	Unclassified Rhodospirillales			3	S01
Bacteria	Proteobacteria	Alphaproteobacteria	Sphingomonadales	Unclassified Sphingomonadales			3	S01
Bacteria	Acidobacteria	Acidobacteria	Unclassified Acidobacteria				2	S01
Bacteria	Actinobacteria	Actinobacteria	Micrococcales	Brevibacteriaceae	Brevibacterium	Unclassified Brevibacterium	2	S01
Bacteria	Actinobacteria	Actinobacteria	Unclassified Actinobacteria				2	S01
Bacteria	Bacteroidetes	Bacteroidia	Bacteroidales	Bacteroidaceae	Bacteroides	Unclassified Bacteroides	2	S01
Bacteria	Bacteroidetes	Bacteroidia	Bacteroidales	Prevotellaceae	Prevotella	Unclassified Prevotella	2	S01
Bacteria	Bacteroidetes	Flavobacteria	Flavobacteriales	Flavobacteriaceae	Weeksella	Weeksella virosa DSM 16922	2	S01
Bacteria	Firmicutes	Clostridia	Clostridiales	Lachnospiraceae	Unclassified Lachnospiraceae		2	S01
Bacteria	Proteobacteria	Alphaproteobacteria	Rhodospirillales	Acetobacteraceae	Acidicaldus	Acidicaldus sp. MK6	2	S01
Bacteria	Proteobacteria	Gammaproteobacteria	Alteromonadales	Shewanellaceae	Shewanella	Unclassified Shewanella	2	S01
Bacteria	Proteobacteria	Gammaproteobacteria	Chromatiales	Chromatiaceae	Unclassified Chromatiaceae		2	S01
Bacteria	Proteobacteria	Gammaproteobacteria	Enterobacteriales	Enterobacteriaceae	Buchnera	Buchnera aphidicola	2	S01
Bacteria	Proteobacteria	Gammaproteobacteria	Enterobacteriales	Enterobacteriaceae	Photorhabdus	Unclassified Photorhabdus	2	S01
Bacteria	Proteobacteria	Gammaproteobacteria	Vibrionales	Vibrionaceae	Vibrio	Vibrio orientalis	2	S01
Bacteria	Tenericutes	Mollicutes	Mycoplasmatales	Mycoplasmataceae	Mycoplasma	Unclassified Mycoplasma	2	S01
Bacteria	Actinobacteria	Actinobacteria	Corynebacteriales	Nocardiaceae	Rhodococcus	Rhodococcus sp. EM7	1	S01
Bacteria	Actinobacteria	Actinobacteria	Micrococcales	Unclassified Micrococcales			1	S01
Bacteria	Actinobacteria	Actinobacteria	Propionibacteriales	Nocardioidaceae	Unclassified Nocardioidaceae		1	S01
Bacteria	Deinococcus-Thermus	Deinococci	Deinococcales	Unclassified Deinococcales			1	S01
Bacteria	Deinococcus-Thermus	Deinococci	Thermales	Thermaceae	Thermus	Unclassified Thermus	1	S01
Bacteria	Deinococcus-Thermus	Deinococci	Thermales	Thermaceae	Unclassified Thermaceae		1	S01
Bacteria	Firmicutes	Bacilli	Bacillales	Bacillaceae	Geobacillus	Geobacillus sp. GXS1	1	S01
Bacteria	Firmicutes	Bacilli	Bacillales	Staphylococcaceae	Staphylococcus	Unclassified Staphylococcus	1	S01
Bacteria	Firmicutes	Bacilli	Lactobacillales	Enterococcaceae	Enterococcus	Unclassified Enterococcus	1	S01
Bacteria	Firmicutes	Bacilli	Lactobacillales	Streptococcaceae	Streptococcus	Unclassified Streptococcus	1	S01
Bacteria	Firmicutes	Bacilli	Lactobacillales	Unclassified Lactobacillales			1	S01
Bacteria	Firmicutes	Clostridia	Clostridiales	Ruminococcaceae	Incertae Sedis	Unclassified Incertae Sedis	1	S01
Bacteria	Proteobacteria	Alphaproteobacteria	Caulobacterales	Caulobacteraceae	Brevundimonas	Brevundimonas diminuta	1	S01
Bacteria	Proteobacteria	Alphaproteobacteria	Rhizobiales	Bartonellaceae	Bartonella	Unclassified Bartonella	1	S01
Bacteria	Proteobacteria	Alphaproteobacteria	Rhizobiales	Bradyrhizobiaceae	Rhodopseudomonas	Unclassified Rhodopseudomonas	1	S01
Bacteria	Proteobacteria	Alphaproteobacteria	Rhizobiales	Brucellaceae	Brucella	Brucella ovis	1	S01
Bacteria	Proteobacteria	Alphaproteobacteria	Rhodobacterales	Rhodobacteraceae	Oceanicola	Oceanicola sp. JLT1210	1	S01
Bacteria	Proteobacteria	Alphaproteobacteria	Rhodobacterales	Rhodobacteraceae	Unclassified Rhodobacteraceae		1	S01
Bacteria	Proteobacteria	Alphaproteobacteria	Rhodospirillales	Acetobacteraceae	Asaia	Asaia krungthepensis	1	S01
Bacteria	Proteobacteria	Alphaproteobacteria	Rhodospirillales	Acetobacteraceae	Gluconacetobacter	Gluconacetobacter liquefaciens	1	S01
Bacteria	Proteobacteria	Alphaproteobacteria	Sphingomonadales	Sphingomonadaceae	Unclassified Sphingomonadaceae		1	S01
Bacteria	Proteobacteria	Deltaproteobacteria	Desulfovibrionales	Desulfovibrionaceae	Desulfovibrio	Unclassified Desulfovibrio	1	S01
Bacteria	Proteobacteria	Deltaproteobacteria	Myxococcales	Cystobacteraceae	Angiococcus	Angiococcus disciformis	1	S01
Bacteria	Proteobacteria	Deltaproteobacteria	Myxococcales	Polyangiaceae	Sorangium	Sorangium cellulosum	1	S01
Bacteria	Proteobacteria	Epsilonproteobacteria	Campylobacterales	Campylobacteraceae	Campylobacter	Unclassified Campylobacter	1	S01
Bacteria	Proteobacteria	Epsilonproteobacteria	Campylobacterales	Helicobacteraceae	Sulfurovum	filamentous epibiont of Vulcanolepas osheai	1	S01
Bacteria	Proteobacteria	Gammaproteobacteria	Acidithiobacillales	Acidithiobacillaceae	Acidithiobacillus	Acidithiobacillus ferrooxidans	1	S01
Bacteria	Proteobacteria	Gammaproteobacteria	Alteromonadales	Alteromonadaceae	Alteromonas	Unclassified Alteromonas	1	S01
Bacteria	Proteobacteria	Gammaproteobacteria	Alteromonadales	Alteromonadaceae	Haliea	Unclassified Haliea	1	S01
Bacteria	Proteobacteria	Gammaproteobacteria	Alteromonadales	Unclassified Alteromonadales			1	S01
Bacteria	Proteobacteria	Gammaproteobacteria	Chromatiales	Chromatiaceae	Nitrosococcus	Unclassified Nitrosococcus	1	S01
Bacteria	Proteobacteria	Gammaproteobacteria	Chromatiales	Chromatiaceae	Thioalkalicoccus	Thioalkalicoccus limnaeus	1	S01
Bacteria	Proteobacteria	Gammaproteobacteria	Enterobacteriales	Enterobacteriaceae	Pectobacterium	Unclassified Pectobacterium	1	S01
Bacteria	Proteobacteria	Gammaproteobacteria	Enterobacteriales	Enterobacteriaceae	Photorhabdus	Photorhabdus luminescens	1	S01
Bacteria	Proteobacteria	Gammaproteobacteria	Enterobacteriales	Enterobacteriaceae	Raoultella	Raoultella sp. 49	1	S01
Bacteria	Proteobacteria	Gammaproteobacteria	Legionellales	Coxiellaceae	Aquicella	Unclassified Aquicella	1	S01
Bacteria	Proteobacteria	Gammaproteobacteria	Methylococcales	Methylococcaceae	Unclassified Methylococcaceae		1	S01
Bacteria	Proteobacteria	Gammaproteobacteria	Oceanospirillales	Hahellaceae	Hahella	Unclassified Hahella	1	S01
Bacteria	Proteobacteria	Gammaproteobacteria	Pasteurellales	Pasteurellaceae	Avibacterium	Avibacterium sp. HP321	1	S01
Bacteria	Proteobacteria	Gammaproteobacteria	Vibrionales	Vibrionaceae	Vibrio	Unclassified Vibrio	1	S01
Bacteria	Proteobacteria	Gammaproteobacteria	Vibrionales	Vibrionaceae	Vibrio	Vibrio cholerae	1	S01
Bacteria	Proteobacteria	Gammaproteobacteria	Vibrionales	Vibrionaceae	Vibrio	Vibrio owensii	1	S01
Bacteria	Proteobacteria	Gammaproteobacteria	Vibrionales	Vibrionaceae	Vibrio	Vibrio sp. SB-I1	1	S01
Bacteria	Proteobacteria	Gammaproteobacteria	Xanthomonadales	Xanthomonadaceae	Stenotrophomonas	Stenotrophomonas maltophilia	1	S01
Bacteria	Verrucomicrobia	Unclassified Verrucomicrobia					1	S01
Bacteria	Proteobacteria	Alphaproteobacteria	Rhodospirillales	Acetobacteraceae	Gluconacetobacter	Unclassified Gluconacetobacter	49187	S02
Bacteria	Proteobacteria	Gammaproteobacteria	Pasteurellales	Pasteurellaceae	Orbus	Unclassified Orbus	42301	S02
Bacteria	Proteobacteria	Gammaproteobacteria	Pasteurellales	Pasteurellaceae	Orbus	Pasteurellaceae bacterium Lv2	19663	S02
Bacteria	Proteobacteria	Alphaproteobacteria	Rhodospirillales	Acetobacteraceae	Unclassified Acetobacteraceae		1388	S02
Bacteria	Proteobacteria	Alphaproteobacteria	Rhodospirillales	Acetobacteraceae	Acetobacter	Acetobacter pasteurianus	1381	S02
Bacteria	Proteobacteria	Alphaproteobacteria	Rhodospirillales	Acetobacteraceae	Acetobacter	Unclassified Acetobacter	1094	S02
Bacteria	Proteobacteria	Alphaproteobacteria	Rhizobiales	Brucellaceae	Unclassified Brucellaceae		572	S02
Bacteria	Proteobacteria	Alphaproteobacteria	Rhizobiales	Bradyrhizobiaceae	Unclassified Bradyrhizobiaceae		536	S02
Bacteria	Proteobacteria	Gammaproteobacteria	Xanthomonadales	Xanthomonadaceae	Stenotrophomonas	Unclassified Stenotrophomonas	467	S02
Bacteria	Proteobacteria	Gammaproteobacteria	Pasteurellales	Pasteurellaceae	Unclassified Pasteurellaceae		203	S02
Bacteria	Proteobacteria	Gammaproteobacteria	Enterobacteriales	Enterobacteriaceae	Serratia	Unclassified Serratia	170	S02
Bacteria	Proteobacteria	Gammaproteobacteria	Unclassified Gammaproteobacteria				159	S02
Bacteria	Unclassified Bacteria						147	S02
Bacteria	Proteobacteria	Alphaproteobacteria	Caulobacterales	Caulobacteraceae	Brevundimonas	Unclassified Brevundimonas	105	S02
Bacteria	Proteobacteria	Unclassified Proteobacteria					101	S02
Bacteria	Proteobacteria	Alphaproteobacteria	Rhodospirillales	Acetobacteraceae	Rhodovarius	Rhodovarius lipocyclicus	58	S02
Bacteria	Proteobacteria	Alphaproteobacteria	Rhodospirillales	Acetobacteraceae	Gluconobacter	Unclassified Gluconobacter	52	S02
Bacteria	Proteobacteria	Alphaproteobacteria	Rhizobiales	Brucellaceae	Ochrobactrum	Ochrobactrum anthropi	36	S02
Bacteria	Proteobacteria	Alphaproteobacteria	Rhizobiales	Bradyrhizobiaceae	Bradyrhizobium	Unclassified Bradyrhizobium	35	S02
Bacteria	Proteobacteria	Alphaproteobacteria	Rhizobiales	Brucellaceae	Ochrobactrum	Unclassified Ochrobactrum	33	S02
Bacteria	Firmicutes	Unclassified Firmicutes					24	S02
Bacteria	Firmicutes	Bacilli	Bacillales	Paenibacillaceae	Paenibacillus	Paenibacillus apiarius	23	S02
Bacteria	Proteobacteria	Gammaproteobacteria	Pasteurellales	Pasteurellaceae	Orbus	Bombus terrestris	23	S02
Bacteria	Actinobacteria	Actinobacteria	Corynebacteriales	Nocardiaceae	Rhodococcus	Rhodococcus fascians	19	S02
Bacteria	Firmicutes	Bacilli	Bacillales	Unclassified Bacillales			19	S02
Bacteria	Proteobacteria	Gammaproteobacteria	Enterobacteriales	Enterobacteriaceae	Unclassified Enterobacteriaceae		17	S02
Bacteria	Proteobacteria	Gammaproteobacteria	Pseudomonadales	Moraxellaceae	Acinetobacter	Unclassified Acinetobacter	17	S02
Bacteria	Bacteroidetes	Bacteroidia	Bacteroidales	Bacteroidaceae	Bacteroides	Unclassified Bacteroides	14	S02
Bacteria	Bacteroidetes	Bacteroidia	Bacteroidales	Unclassified Bacteroidales			14	S02
Bacteria	Actinobacteria	Actinobacteria	Corynebacteriales	Nocardiaceae	Rhodococcus	Unclassified Rhodococcus	12	S02
Bacteria	Actinobacteria	Actinobacteria	Bifidobacteriales	Bifidobacteriaceae	Bifidobacterium	Unclassified Bifidobacterium	11	S02
Bacteria	Firmicutes	Bacilli	Lactobacillales	Streptococcaceae	Streptococcus	Unclassified Streptococcus	11	S02
Bacteria	Proteobacteria	Alphaproteobacteria	Unclassified Alphaproteobacteria				10	S02
Bacteria	Proteobacteria	Alphaproteobacteria	Rhizobiales	Unclassified Rhizobiales			9	S02
Bacteria	Proteobacteria	Alphaproteobacteria	Rhodospirillales	Acetobacteraceae	Acidiphilium	Acidiphilium sp. MS8	9	S02
Bacteria	Proteobacteria	Betaproteobacteria	Burkholderiales	Comamonadaceae	Unclassified Comamonadaceae		9	S02
Bacteria	Bacteroidetes	Bacteroidia	Bacteroidales	Prevotellaceae	Prevotella	Unclassified Prevotella	8	S02
Bacteria	Bacteroidetes	Flavobacteria	Flavobacteriales	Flavobacteriaceae	Chryseobacterium	Unclassified Chryseobacterium	8	S02
Bacteria	Firmicutes	Clostridia	Clostridiales	Veillonellaceae	Unclassified Veillonellaceae		8	S02
Bacteria	Firmicutes	Clostridia	Clostridiales	Lachnospiraceae	Incertae Sedis	Unclassified Incertae Sedis	7	S02
Bacteria	Firmicutes	Clostridia	Clostridiales	Lachnospiraceae	Unclassified Lachnospiraceae		7	S02
Bacteria	Proteobacteria	Alphaproteobacteria	Rhodospirillales	Acetobacteraceae	Asaia	Unclassified Asaia	6	S02
Bacteria	Proteobacteria	Gammaproteobacteria	Enterobacteriales	Enterobacteriaceae	Escherichia-Shigella	Unclassified Escherichia-Shigella	6	S02
Bacteria	Proteobacteria	Gammaproteobacteria	Pasteurellales	Pasteurellaceae	Orbus	Orbus sp. C7	6	S02
Bacteria	Bacteroidetes	Bacteroidia	Bacteroidales	Bacteroidaceae	Bacteroides	Bacteroides acidifaciens	5	S02
Bacteria	Bacteroidetes	Unclassified Bacteroidetes					5	S02
Bacteria	Firmicutes	Bacilli	Bacillales	Bacillaceae	Unclassified Bacillaceae		5	S02
Bacteria	Firmicutes	Bacilli	Lactobacillales	Lactobacillaceae	Lactobacillus	Unclassified Lactobacillus	5	S02
Bacteria	Firmicutes	Erysipelotrichi	Erysipelotrichales	Erysipelotrichaceae	Turicibacter	Turicibacter sanguinis	5	S02
Bacteria	Proteobacteria	Betaproteobacteria	Burkholderiales	Comamonadaceae	Rhizobacter	Unclassified Rhizobacter	5	S02
Bacteria	Proteobacteria	Deltaproteobacteria	Unclassified Deltaproteobacteria				5	S02
Bacteria	Firmicutes	Bacilli	Bacillales	Bacillaceae	Geobacillus	Geobacillus sp. GXS1	4	S02
Bacteria	Firmicutes	Clostridia	Clostridiales	Lachnospiraceae	Blautia	Unclassified Blautia	4	S02
Bacteria	Firmicutes	Clostridia	Clostridiales	Veillonellaceae	Veillonella	Unclassified Veillonella	4	S02
Bacteria	Proteobacteria	Alphaproteobacteria	Rhodospirillales	Acetobacteraceae	Acidicaldus	Acidicaldus sp. MK6	4	S02
Bacteria	Proteobacteria	Gammaproteobacteria	Legionellales	Legionellaceae	Legionella	Unclassified Legionella	4	S02
Bacteria	Bacteroidetes	Cytophagia	Cytophagales	Cytophagaceae	Flectobacillus	Unclassified Flectobacillus	3	S02
Bacteria	Bacteroidetes	Cytophagia	Cytophagales	Cytophagaceae	Unclassified Cytophagaceae		3	S02
Bacteria	Firmicutes	Bacilli	Bacillales	Bacillaceae	Bacillus	Unclassified Bacillus	3	S02
Bacteria	Firmicutes	Bacilli	Bacillales	Paenibacillaceae	Paenibacillus	Paenibacillus pabuli	3	S02
Bacteria	Firmicutes	Bacilli	Bacillales	Staphylococcaceae	Staphylococcus	Unclassified Staphylococcus	3	S02
Bacteria	Firmicutes	Bacilli	Lactobacillales	Enterococcaceae	Enterococcus	Unclassified Enterococcus	3	S02
Bacteria	Firmicutes	Bacilli	Lactobacillales	Streptococcaceae	Streptococcus	Streptococcus sp. Smarlab 3301444	3	S02
Bacteria	Firmicutes	Clostridia	Clostridiales	Family XI Incertae Sedis	Anaerococcus	Anaerococcus sp. 9401487	3	S02
Bacteria	Firmicutes	Clostridia	Clostridiales	Unclassified Clostridiales			3	S02
Bacteria	Proteobacteria	Alphaproteobacteria	Rhizobiales	Methylobacteriaceae	Methylobacterium	Unclassified Methylobacterium	3	S02
Bacteria	Proteobacteria	Gammaproteobacteria	Vibrionales	Vibrionaceae	Vibrio	Vibrio orientalis	3	S02
Bacteria	Proteobacteria	Gammaproteobacteria	Xanthomonadales	Xanthomonadaceae	Unclassified Xanthomonadaceae		3	S02
Bacteria	Actinobacteria	Actinobacteria	Bifidobacteriales	Bifidobacteriaceae	Bifidobacterium	Bifidobacterium breve	2	S02
Bacteria	Firmicutes	Bacilli	Bacillales	Planococcaceae	Rummeliibacillus	Unclassified Rummeliibacillus	2	S02
Bacteria	Firmicutes	Bacilli	Lactobacillales	Streptococcaceae	Streptococcus	Streptococcus salivarius subsp. thermophilus	2	S02
Bacteria	Firmicutes	Clostridia	Clostridiales	Peptostreptococcaceae	Incertae Sedis	Unclassified Incertae Sedis	2	S02
Bacteria	Firmicutes	Erysipelotrichi	Erysipelotrichales	Erysipelotrichaceae	Unclassified Erysipelotrichaceae		2	S02
Bacteria	Proteobacteria	Alphaproteobacteria	Caulobacterales	Caulobacteraceae	Unclassified Caulobacteraceae		2	S02
Bacteria	Proteobacteria	Alphaproteobacteria	Rhizobiales	Brucellaceae	Ochrobactrum	Ochrobactrum sp. MI9.3	2	S02
Bacteria	Proteobacteria	Alphaproteobacteria	Rhodospirillales	Acetobacteraceae	Roseomonas	Unclassified Roseomonas	2	S02
Bacteria	Proteobacteria	Alphaproteobacteria	Rhodospirillales	Acetobacteraceae	Saccharibacter	Saccharibacter floricola	2	S02
Bacteria	Proteobacteria	Alphaproteobacteria	Rhodospirillales	Unclassified Rhodospirillales			2	S02
Bacteria	Proteobacteria	Betaproteobacteria	Burkholderiales	Comamonadaceae	Delftia	Unclassified Delftia	2	S02
Bacteria	Proteobacteria	Betaproteobacteria	Neisseriales	Neisseriaceae	Vogesella	Vogesella perlucida	2	S02
Bacteria	Proteobacteria	Betaproteobacteria	Unclassified Betaproteobacteria				2	S02
Bacteria	Proteobacteria	Gammaproteobacteria	Aeromonadales	Aeromonadaceae	Aeromonas	Unclassified Aeromonas	2	S02
Bacteria	Proteobacteria	Gammaproteobacteria	Chromatiales	Chromatiaceae	Unclassified Chromatiaceae		2	S02
Bacteria	Proteobacteria	Gammaproteobacteria	Pasteurellales	Pasteurellaceae	Orbus	Cronobacter sp. C106	2	S02
Bacteria	Actinobacteria	Actinobacteria	Corynebacteriales	Corynebacteriaceae	Corynebacterium	Unclassified Corynebacterium	1	S02
Bacteria	Actinobacteria	Actinobacteria	Corynebacteriales	Dietziaceae	Dietzia	Unclassified Dietzia	1	S02
Bacteria	Actinobacteria	Coriobacteriia	Coriobacteriales	Coriobacteriaceae	Collinsella	Unclassified Collinsella	1	S02
Bacteria	Bacteroidetes	Bacteroidia	Bacteroidales	S24-7	Gram-negative bacterium cTPY-13	Unclassified Gram-negative bacterium cTPY-13	1	S02
Bacteria	Bacteroidetes	Flavobacteria	Flavobacteriales	Flavobacteriaceae	Capnocytophaga	Unclassified Capnocytophaga	1	S02
Bacteria	Firmicutes	Bacilli	Bacillales	Staphylococcaceae	Staphylococcus	Staphylococcus epidermidis	1	S02
Bacteria	Firmicutes	Bacilli	Lactobacillales	Unclassified Lactobacillales			1	S02
Bacteria	Firmicutes	Bacilli	Unclassified Bacilli				1	S02
Bacteria	Firmicutes	Clostridia	Clostridiales	Clostridiaceae	Clostridium	Unclassified Clostridium	1	S02
Bacteria	Firmicutes	Clostridia	Clostridiales	Family XI Incertae Sedis	Anaerococcus	Unclassified Anaerococcus	1	S02
Bacteria	Firmicutes	Clostridia	Clostridiales	Family XI Incertae Sedis	Finegoldia	Finegoldia magna ATCC 29328	1	S02
Bacteria	Firmicutes	Clostridia	Clostridiales	Veillonellaceae	Acidaminococcus	Acidaminococcus sp. DJF_RP55	1	S02
Bacteria	Firmicutes	Clostridia	Clostridiales	Veillonellaceae	Phascolarctobacterium	Unclassified Phascolarctobacterium	1	S02
Bacteria	Firmicutes	Erysipelotrichi	Erysipelotrichales	Erysipelotrichaceae	Allobaculum	Unclassified Allobaculum	1	S02
Bacteria	Proteobacteria	Alphaproteobacteria	Caulobacterales	Caulobacteraceae	Phenylobacterium	Unclassified Phenylobacterium	1	S02
Bacteria	Proteobacteria	Alphaproteobacteria	Rhizobiales	Bartonellaceae	Bartonella	Unclassified Bartonella	1	S02
Bacteria	Proteobacteria	Alphaproteobacteria	Rhodospirillales	Acetobacteraceae	Acidiphilium	Acidiphilium angustum	1	S02
Bacteria	Proteobacteria	Alphaproteobacteria	Rhodospirillales	Rhodospirillaceae	Azospirillum	Azospirillum sp.	1	S02
Bacteria	Proteobacteria	Alphaproteobacteria	Rickettsiales	Candidatus Cyrtobacter	Candidatus	Candidatus Cyrtobacter comes	1	S02
Bacteria	Proteobacteria	Alphaproteobacteria	Rickettsiales	Rickettsiaceae	Orientia	Unclassified Orientia	1	S02
Bacteria	Proteobacteria	Alphaproteobacteria	Sphingomonadales	Sphingomonadaceae	Sphingomonas	Unclassified Sphingomonas	1	S02
Bacteria	Proteobacteria	Deltaproteobacteria	Bdellovibrionales	Bacteriovoracaceae	Bacteriovorax	Bacteriovorax sp. COCO1A	1	S02
Bacteria	Proteobacteria	Deltaproteobacteria	Myxococcales	Polyangiaceae	Sorangium	Sorangium cellulosum	1	S02
Bacteria	Proteobacteria	Gammaproteobacteria	Alteromonadales	Colwelliaceae	Unclassified Colwelliaceae		1	S02
Bacteria	Proteobacteria	Gammaproteobacteria	Chromatiales	Chromatiaceae	Thioalkalicoccus	Thioalkalicoccus limnaeus	1	S02
Bacteria	Proteobacteria	Gammaproteobacteria	Enterobacteriales	Enterobacteriaceae	Candidatus Kleidoceria	Candidatus Kleidoceria schneideri	1	S02
Bacteria	Proteobacteria	Gammaproteobacteria	Oceanospirillales	Halomonadaceae	Kushneria	Unclassified Kushneria	1	S02
Bacteria	Proteobacteria	Gammaproteobacteria	Pasteurellales	Pasteurellaceae	Avibacterium	Avibacterium sp. HP321	1	S02
Bacteria	Proteobacteria	Gammaproteobacteria	Pasteurellales	Pasteurellaceae	Orbus	Enterobacteriaceae bacterium Acj 122	1	S02
Bacteria	Proteobacteria	Gammaproteobacteria	Pasteurellales	Pasteurellaceae	Orbus	Orbus hercynius	1	S02
Bacteria	Proteobacteria	Gammaproteobacteria	Pseudomonadales	Pseudomonadaceae	Pseudomonas	Unclassified Pseudomonas	1	S02
Bacteria	Proteobacteria	Gammaproteobacteria	Xanthomonadales	Xanthomonadaceae	Xanthomonas	Unclassified Xanthomonas	1	S02
Bacteria	Proteobacteria	Alphaproteobacteria	Rhodospirillales	Acetobacteraceae	Gluconacetobacter	Unclassified Gluconacetobacter	47192	S03
Bacteria	Proteobacteria	Gammaproteobacteria	Pasteurellales	Pasteurellaceae	Orbus	Unclassified Orbus	31416	S03
Bacteria	Proteobacteria	Gammaproteobacteria	Pasteurellales	Pasteurellaceae	Orbus	Pasteurellaceae bacterium Lv2	14301	S03
Bacteria	Proteobacteria	Alphaproteobacteria	Rhodospirillales	Acetobacteraceae	Unclassified Acetobacteraceae		1415	S03
Bacteria	Firmicutes	Bacilli	Lactobacillales	Lactobacillaceae	Lactobacillus	Unclassified Lactobacillus	917	S03
Bacteria	Proteobacteria	Alphaproteobacteria	Rhodospirillales	Acetobacteraceae	Acetobacter	Unclassified Acetobacter	764	S03
Bacteria	Proteobacteria	Alphaproteobacteria	Rhodospirillales	Acetobacteraceae	Acetobacter	Acetobacter pasteurianus	625	S03
Bacteria	Proteobacteria	Gammaproteobacteria	Enterobacteriales	Enterobacteriaceae	Serratia	Unclassified Serratia	366	S03
Bacteria	Proteobacteria	Gammaproteobacteria	Unclassified Gammaproteobacteria				156	S03
Bacteria	Proteobacteria	Gammaproteobacteria	Pasteurellales	Pasteurellaceae	Unclassified Pasteurellaceae		145	S03
Bacteria	Unclassified Bacteria						126	S03
Bacteria	Proteobacteria	Unclassified Proteobacteria					84	S03
Bacteria	Proteobacteria	Alphaproteobacteria	Rhodospirillales	Acetobacteraceae	Rhodovarius	Rhodovarius lipocyclicus	77	S03
Bacteria	Proteobacteria	Alphaproteobacteria	Rhodospirillales	Acetobacteraceae	Gluconobacter	Unclassified Gluconobacter	37	S03
Bacteria	Firmicutes	Bacilli	Bacillales	Paenibacillaceae	Paenibacillus	Paenibacillus apiarius	22	S03
Bacteria	Firmicutes	Bacilli	Bacillales	Unclassified Bacillales			21	S03
Bacteria	Proteobacteria	Gammaproteobacteria	Enterobacteriales	Enterobacteriaceae	Unclassified Enterobacteriaceae		21	S03
Bacteria	Firmicutes	Unclassified Firmicutes					19	S03
Bacteria	Proteobacteria	Alphaproteobacteria	Rhodospirillales	Acetobacteraceae	Acidiphilium	Acidiphilium sp. MS8	13	S03
Bacteria	Proteobacteria	Alphaproteobacteria	Unclassified Alphaproteobacteria				13	S03
Bacteria	Proteobacteria	Alphaproteobacteria	Rhodospirillales	Acetobacteraceae	Roseomonas	Unclassified Roseomonas	11	S03
Bacteria	Bacteroidetes	Bacteroidia	Bacteroidales	Unclassified Bacteroidales			9	S03
Bacteria	Proteobacteria	Gammaproteobacteria	Pasteurellales	Pasteurellaceae	Orbus	Bombus terrestris	8	S03
Bacteria	Firmicutes	Bacilli	Lactobacillales	Unclassified Lactobacillales			6	S03
Bacteria	Firmicutes	Bacilli	Bacillales	Bacillaceae	Bacillus	Unclassified Bacillus	5	S03
Bacteria	Firmicutes	Bacilli	Bacillales	Bacillaceae	Unclassified Bacillaceae		5	S03
Bacteria	Bacteroidetes	Bacteroidia	Bacteroidales	Porphyromonadaceae	Parabacteroides	Parabacteroides distasonis	4	S03
Bacteria	Firmicutes	Bacilli	Bacillales	Bacillaceae	Geobacillus	Geobacillus sp. GXS1	4	S03
Bacteria	Firmicutes	Erysipelotrichi	Erysipelotrichales	Erysipelotrichaceae	Unclassified Erysipelotrichaceae		4	S03
Bacteria	Proteobacteria	Alphaproteobacteria	Rhodospirillales	Acetobacteraceae	Asaia	Unclassified Asaia	4	S03
Bacteria	Proteobacteria	Alphaproteobacteria	Rhodospirillales	Unclassified Rhodospirillales			4	S03
Bacteria	Proteobacteria	Gammaproteobacteria	Aeromonadales	Aeromonadaceae	Aeromonas	Unclassified Aeromonas	4	S03
Bacteria	Proteobacteria	Gammaproteobacteria	Legionellales	Legionellaceae	Legionella	Unclassified Legionella	4	S03
Bacteria	Bacteroidetes	Flavobacteria	Flavobacteriales	Flavobacteriaceae	Chryseobacterium	Unclassified Chryseobacterium	3	S03
Bacteria	Firmicutes	Bacilli	Lactobacillales	Lactobacillaceae	Lactobacillus	Lactobacillus reuteri	3	S03
Bacteria	Firmicutes	Clostridia	Clostridiales	Unclassified Clostridiales			3	S03
Bacteria	Proteobacteria	Alphaproteobacteria	Rhodospirillales	Acetobacteraceae	Saccharibacter	Saccharibacter floricola	3	S03
Bacteria	Proteobacteria	Gammaproteobacteria	Pasteurellales	Pasteurellaceae	Orbus	Cronobacter sp. C106	3	S03
Bacteria	Proteobacteria	Gammaproteobacteria	Pseudomonadales	Moraxellaceae	Moraxella	Unclassified Moraxella	3	S03
Bacteria	Actinobacteria	Actinobacteria	Streptomycetales	Streptomycetaceae	Streptomyces	Unclassified Streptomyces	2	S03
Bacteria	Bacteroidetes	Bacteroidia	Bacteroidales	Porphyromonadaceae	Porphyromonas	Porphyromonas catoniae	2	S03
Bacteria	Bacteroidetes	Bacteroidia	Bacteroidales	S24-7	Gram-negative bacterium cTPY-13	Unclassified Gram-negative bacterium cTPY-13	2	S03
Bacteria	Bacteroidetes	Unclassified Bacteroidetes					2	S03
Bacteria	Firmicutes	Clostridia	Clostridiales	Clostridiaceae	Clostridium	Unclassified Clostridium	2	S03
Bacteria	Firmicutes	Clostridia	Clostridiales	Lachnospiraceae	Unclassified Lachnospiraceae		2	S03
Bacteria	Firmicutes	Erysipelotrichi	Erysipelotrichales	Erysipelotrichaceae	Allobaculum	Unclassified Allobaculum	2	S03
Bacteria	Proteobacteria	Alphaproteobacteria	Rhodospirillales	Acetobacteraceae	Acidicaldus	Acidicaldus sp. MK6	2	S03
Bacteria	Proteobacteria	Gammaproteobacteria	Xanthomonadales	Xanthomonadaceae	Stenotrophomonas	Unclassified Stenotrophomonas	2	S03
Bacteria	Verrucomicrobia	Verrucomicrobiae	Verrucomicrobiales	Verrucomicrobiaceae	Prosthecobacter	Unclassified Prosthecobacter	2	S03
Bacteria	Acidobacteria	Acidobacteria	Unclassified Acidobacteria				1	S03
Bacteria	Actinobacteria	Actinobacteria	Corynebacteriales	Dietziaceae	Dietzia	Unclassified Dietzia	1	S03
Bacteria	Bacteroidetes	Bacteroidia	Bacteroidales	Bacteroidaceae	Bacteroides	Unclassified Bacteroides	1	S03
Bacteria	Bacteroidetes	Bacteroidia	Bacteroidales	Porphyromonadaceae	Parabacteroides	Unclassified Parabacteroides	1	S03
Bacteria	Deinococcus-Thermus	Deinococci	Thermales	Thermaceae	Unclassified Thermaceae		1	S03
Bacteria	Firmicutes	Bacilli	Bacillales	Bacillaceae	Bacillus	Bacillus cereus	1	S03
Bacteria	Firmicutes	Bacilli	Bacillales	Paenibacillaceae	Paenibacillus	Paenibacillus pabuli	1	S03
Bacteria	Firmicutes	Bacilli	Bacillales	Planococcaceae	Rummeliibacillus	Unclassified Rummeliibacillus	1	S03
Bacteria	Firmicutes	Bacilli	Lactobacillales	Lactobacillaceae	Lactobacillus	Lactobacillus composti	1	S03
Bacteria	Firmicutes	Bacilli	Unclassified Bacilli				1	S03
Bacteria	Firmicutes	Clostridia	Clostridiales	Family XI Incertae Sedis	Anaerococcus	Unclassified Anaerococcus	1	S03
Bacteria	Firmicutes	Clostridia	Clostridiales	Lachnospiraceae	Incertae Sedis	Unclassified Incertae Sedis	1	S03
Bacteria	Firmicutes	Clostridia	Clostridiales	Ruminococcaceae	Oscillibacter	Unclassified Oscillibacter	1	S03
Bacteria	Proteobacteria	Alphaproteobacteria	Rhizobiales	Unclassified Rhizobiales			1	S03
Bacteria	Proteobacteria	Alphaproteobacteria	Rhodospirillales	Acetobacteraceae	Gluconacetobacter	Gluconacetobacter-like organism	1	S03
Bacteria	Proteobacteria	Alphaproteobacteria	Rhodospirillales	Acetobacteraceae	Kozakia	Unclassified Kozakia	1	S03
Bacteria	Proteobacteria	Alphaproteobacteria	Rhodospirillales	Rhodospirillaceae	Azospirillum	Unclassified Azospirillum	1	S03
Bacteria	Proteobacteria	Deltaproteobacteria	Unclassified Deltaproteobacteria				1	S03
Bacteria	Proteobacteria	Epsilonproteobacteria	Campylobacterales	Helicobacteraceae	Sulfurovum	Alvinella pompejana epibiont	1	S03
Bacteria	Proteobacteria	Gammaproteobacteria	Chromatiales	Chromatiaceae	Unclassified Chromatiaceae		1	S03
Bacteria	Proteobacteria	Gammaproteobacteria	Enterobacteriales	Enterobacteriaceae	Cronobacter	Cronobacter sakazakii	1	S03
Bacteria	Proteobacteria	Gammaproteobacteria	Enterobacteriales	Enterobacteriaceae	Escherichia-Shigella	Unclassified Escherichia-Shigella	1	S03
Bacteria	Proteobacteria	Gammaproteobacteria	Enterobacteriales	Enterobacteriaceae	Pectobacterium	Unclassified Pectobacterium	1	S03
Bacteria	Proteobacteria	Gammaproteobacteria	Enterobacteriales	Enterobacteriaceae	Photorhabdus	Unclassified Photorhabdus	1	S03
Bacteria	Proteobacteria	Gammaproteobacteria	Order Incertae Sedis	Family Incertae Sedis	Alkalimonas	Unclassified Alkalimonas	1	S03
Bacteria	Proteobacteria	Gammaproteobacteria	Pasteurellales	Pasteurellaceae	Avibacterium	Avibacterium sp. HP321	1	S03
Bacteria	Proteobacteria	Gammaproteobacteria	Pasteurellales	Pasteurellaceae	Orbus	Orbus sp. C7	1	S03
Bacteria	Proteobacteria	Gammaproteobacteria	Pseudomonadales	Moraxellaceae	Acinetobacter	Unclassified Acinetobacter	1	S03
Bacteria	Proteobacteria	Alphaproteobacteria	Rhodospirillales	Acetobacteraceae	Gluconacetobacter	Unclassified Gluconacetobacter	36869	S04
Bacteria	Proteobacteria	Gammaproteobacteria	Pasteurellales	Pasteurellaceae	Orbus	Unclassified Orbus	33103	S04
Bacteria	Proteobacteria	Gammaproteobacteria	Pasteurellales	Pasteurellaceae	Orbus	Pasteurellaceae bacterium Lv2	15668	S04
Bacteria	Firmicutes	Bacilli	Lactobacillales	Lactobacillaceae	Lactobacillus	Unclassified Lactobacillus	4237	S04
Bacteria	Proteobacteria	Alphaproteobacteria	Rhodospirillales	Acetobacteraceae	Unclassified Acetobacteraceae		1193	S04
Bacteria	Proteobacteria	Alphaproteobacteria	Rhodospirillales	Acetobacteraceae	Acetobacter	Unclassified Acetobacter	625	S04
Bacteria	Proteobacteria	Alphaproteobacteria	Rhodospirillales	Acetobacteraceae	Acetobacter	Acetobacter pasteurianus	465	S04
Bacteria	Proteobacteria	Gammaproteobacteria	Enterobacteriales	Enterobacteriaceae	Serratia	Unclassified Serratia	262	S04
Bacteria	Proteobacteria	Gammaproteobacteria	Pasteurellales	Pasteurellaceae	Unclassified Pasteurellaceae		190	S04
Bacteria	Proteobacteria	Gammaproteobacteria	Unclassified Gammaproteobacteria				148	S04
Bacteria	Unclassified Bacteria						131	S04
Bacteria	Proteobacteria	Unclassified Proteobacteria					89	S04
Bacteria	Proteobacteria	Alphaproteobacteria	Rhodospirillales	Acetobacteraceae	Rhodovarius	Rhodovarius lipocyclicus	69	S04
Bacteria	Firmicutes	Bacilli	Lactobacillales	Unclassified Lactobacillales			60	S04
Bacteria	Proteobacteria	Alphaproteobacteria	Rhodospirillales	Acetobacteraceae	Gluconobacter	Unclassified Gluconobacter	45	S04
Bacteria	Firmicutes	Bacilli	Bacillales	Paenibacillaceae	Paenibacillus	Paenibacillus apiarius	26	S04
Bacteria	Proteobacteria	Gammaproteobacteria	Pasteurellales	Pasteurellaceae	Orbus	Bombus terrestris	23	S04
Bacteria	Firmicutes	Unclassified Firmicutes					21	S04
Bacteria	Firmicutes	Bacilli	Bacillales	Unclassified Bacillales			18	S04
Bacteria	Proteobacteria	Gammaproteobacteria	Enterobacteriales	Enterobacteriaceae	Unclassified Enterobacteriaceae		18	S04
Bacteria	Proteobacteria	Alphaproteobacteria	Rhodospirillales	Acetobacteraceae	Acidiphilium	Acidiphilium sp. MS8	14	S04
Bacteria	Firmicutes	Bacilli	Bacillales	Staphylococcaceae	Staphylococcus	Unclassified Staphylococcus	10	S04
Bacteria	Proteobacteria	Alphaproteobacteria	Rhodospirillales	Acetobacteraceae	Roseomonas	Unclassified Roseomonas	10	S04
Bacteria	Actinobacteria	Actinobacteria	Corynebacteriales	Dietziaceae	Dietzia	Unclassified Dietzia	7	S04
Bacteria	Bacteroidetes	Bacteroidia	Bacteroidales	Unclassified Bacteroidales			7	S04
Bacteria	Proteobacteria	Gammaproteobacteria	Pasteurellales	Pasteurellaceae	Orbus	Orbus sp. C7	7	S04
Bacteria	Proteobacteria	Gammaproteobacteria	Pseudomonadales	Moraxellaceae	Acinetobacter	Unclassified Acinetobacter	7	S04
Bacteria	Proteobacteria	Alphaproteobacteria	Rhodospirillales	Acetobacteraceae	Asaia	Unclassified Asaia	6	S04
Bacteria	Proteobacteria	Alphaproteobacteria	Unclassified Alphaproteobacteria				5	S04
Bacteria	Proteobacteria	Gammaproteobacteria	Pasteurellales	Pasteurellaceae	Orbus	Cronobacter sp. C106	5	S04
Bacteria	Acidobacteria	Acidobacteria	Unclassified Acidobacteria				4	S04
Bacteria	Bacteroidetes	Bacteroidia	Bacteroidales	S24-7	Gram-negative bacterium cTPY-13	Unclassified Gram-negative bacterium cTPY-13	4	S04
Bacteria	Firmicutes	Bacilli	Bacillales	Bacillaceae	Geobacillus	Geobacillus sp. GXS1	4	S04
Bacteria	Firmicutes	Bacilli	Unclassified Bacilli				4	S04
Bacteria	Proteobacteria	Betaproteobacteria	Burkholderiales	Comamonadaceae	Unclassified Comamonadaceae		4	S04
Bacteria	Proteobacteria	Gammaproteobacteria	Legionellales	Legionellaceae	Legionella	Unclassified Legionella	4	S04
Bacteria	Proteobacteria	Alphaproteobacteria	Rhodospirillales	Acetobacteraceae	Acidicaldus	Acidicaldus sp. MK6	3	S04
Bacteria	Firmicutes	Bacilli	Bacillales	Bacillaceae	Unclassified Bacillaceae		2	S04
Bacteria	Firmicutes	Bacilli	Bacillales	Listeriaceae	Listeria	Unclassified Listeria	2	S04
Bacteria	Firmicutes	Bacilli	Lactobacillales	Lactobacillaceae	Unclassified Lactobacillaceae		2	S04
Bacteria	Firmicutes	Clostridia	Clostridiales	Ruminococcaceae	Faecalibacterium	Unclassified Faecalibacterium	2	S04
Bacteria	Proteobacteria	Alphaproteobacteria	Rhodospirillales	Acetobacteraceae	Saccharibacter	Saccharibacter floricola	2	S04
Bacteria	Proteobacteria	Betaproteobacteria	Unclassified Betaproteobacteria				2	S04
Bacteria	Proteobacteria	Deltaproteobacteria	Unclassified Deltaproteobacteria				2	S04
Bacteria	Proteobacteria	Gammaproteobacteria	Pasteurellales	Pasteurellaceae	Orbus	Orbus hercynius	2	S04
Bacteria	Verrucomicrobia	Unclassified Verrucomicrobia					2	S04
Bacteria	Actinobacteria	Actinobacteria	Bifidobacteriales	Bifidobacteriaceae	Bifidobacterium	Unclassified Bifidobacterium	1	S04
Bacteria	Bacteroidetes	Bacteroidia	Bacteroidales	Prevotellaceae	Prevotella	Unclassified Prevotella	1	S04
Bacteria	Bacteroidetes	Cytophagia	Cytophagales	Cytophagaceae	Flectobacillus	Unclassified Flectobacillus	1	S04
Bacteria	Deinococcus-Thermus	Deinococci	Thermales	Thermaceae	Unclassified Thermaceae		1	S04
Bacteria	Firmicutes	Bacilli	Bacillales	Bacillaceae	Bacillus	Bacillus sp. IHB B 4044	1	S04
Bacteria	Firmicutes	Bacilli	Bacillales	Paenibacillaceae	Brevibacillus	Brevibacillus sp. S41	1	S04
Bacteria	Firmicutes	Bacilli	Bacillales	Paenibacillaceae	Brevibacillus	Unclassified Brevibacillus	1	S04
Bacteria	Firmicutes	Bacilli	Bacillales	Planococcaceae	Rummeliibacillus	Unclassified Rummeliibacillus	1	S04
Bacteria	Firmicutes	Bacilli	Lactobacillales	Enterococcaceae	Enterococcus	Enterococcus faecium	1	S04
Bacteria	Firmicutes	Bacilli	Lactobacillales	Lactobacillaceae	Lactobacillus	Lactobacillus fructivorans	1	S04
Bacteria	Firmicutes	Bacilli	Lactobacillales	Lactobacillaceae	Lactobacillus	Lactobacillus perolens	1	S04
Bacteria	Firmicutes	Clostridia	Clostridiales	Family XI Incertae Sedis	Anaerococcus	Unclassified Anaerococcus	1	S04
Bacteria	Firmicutes	Clostridia	Clostridiales	Ruminococcaceae	Incertae Sedis	Clostridium sporosphaeroides	1	S04
Bacteria	Firmicutes	Clostridia	Clostridiales	Ruminococcaceae	Oscillibacter	Unclassified Oscillibacter	1	S04
Bacteria	Proteobacteria	Alphaproteobacteria	Rhizobiales	Phyllobacteriaceae	Hoeflea	Hoeflea sp. MAR866	1	S04
Bacteria	Proteobacteria	Alphaproteobacteria	Rhodospirillales	Acetobacteraceae	Asaia	Asaia krungthepensis	1	S04
Bacteria	Proteobacteria	Alphaproteobacteria	Rhodospirillales	Acetobacteraceae	Granulibacter	Unclassified Granulibacter	1	S04
Bacteria	Proteobacteria	Alphaproteobacteria	Rhodospirillales	Rhodospirillaceae	Azospirillum	Unclassified Azospirillum	1	S04
Bacteria	Proteobacteria	Alphaproteobacteria	Rhodospirillales	Unclassified Rhodospirillales			1	S04
Bacteria	Proteobacteria	Betaproteobacteria	Burkholderiales	Comamonadaceae	Pseudorhodoferax	Unclassified Pseudorhodoferax	1	S04
Bacteria	Proteobacteria	Betaproteobacteria	Neisseriales	Neisseriaceae	Unclassified Neisseriaceae		1	S04
Bacteria	Proteobacteria	Deltaproteobacteria	Myxococcales	Polyangiaceae	Byssovorax	Byssovorax cruenta	1	S04
Bacteria	Proteobacteria	Epsilonproteobacteria	Campylobacterales	Helicobacteraceae	Sulfurovum	filamentous epibiont of Vulcanolepas osheai	1	S04
Bacteria	Proteobacteria	Gammaproteobacteria	Aeromonadales	Aeromonadaceae	Aeromonas	Unclassified Aeromonas	1	S04
Bacteria	Proteobacteria	Gammaproteobacteria	Cardiobacteriales	Cardiobacteriaceae	Unclassified Cardiobacteriaceae		1	S04
Bacteria	Proteobacteria	Gammaproteobacteria	Chromatiales	Chromatiaceae	Unclassified Chromatiaceae		1	S04
Bacteria	Proteobacteria	Gammaproteobacteria	Enterobacteriales	Enterobacteriaceae	Cronobacter	Unclassified Cronobacter	1	S04
Bacteria	Proteobacteria	Gammaproteobacteria	Enterobacteriales	Enterobacteriaceae	Escherichia-Shigella	Shigella sonnei	1	S04
Bacteria	Proteobacteria	Gammaproteobacteria	Enterobacteriales	Enterobacteriaceae	Pectobacterium	Unclassified Pectobacterium	1	S04
Bacteria	Proteobacteria	Gammaproteobacteria	Enterobacteriales	Enterobacteriaceae	Photorhabdus	Unclassified Photorhabdus	1	S04
Bacteria	Proteobacteria	Gammaproteobacteria	Enterobacteriales	Enterobacteriaceae	Serratia	Serratia marcescens	1	S04
Bacteria	Proteobacteria	Gammaproteobacteria	Pasteurellales	Pasteurellaceae	Avibacterium	Avibacterium sp. HP321	1	S04
Bacteria	Proteobacteria	Gammaproteobacteria	Pasteurellales	Pasteurellaceae	Orbus	Pasteurellaceae bacterium LvLi2	1	S04
Bacteria	Proteobacteria	Gammaproteobacteria	Thiotrichales	Piscirickettsiaceae	Unclassified Piscirickettsiaceae		1	S04
Bacteria	Verrucomicrobia	Spartobacteria	Chthoniobacterales	Unclassified Chthoniobacterales			1	S04
Bacteria	Verrucomicrobia	Verrucomicrobiae	Verrucomicrobiales	Verrucomicrobiaceae	Akkermansia	Unclassified Akkermansia	1	S04
Bacteria	Proteobacteria	Alphaproteobacteria	Rhodospirillales	Acetobacteraceae	Acetobacter	Acetobacter pasteurianus	20245	S05
Bacteria	Proteobacteria	Alphaproteobacteria	Rhodospirillales	Acetobacteraceae	Gluconacetobacter	Unclassified Gluconacetobacter	17524	S05
Bacteria	Firmicutes	Bacilli	Lactobacillales	Lactobacillaceae	Lactobacillus	Unclassified Lactobacillus	16869	S05
Bacteria	Proteobacteria	Gammaproteobacteria	Pasteurellales	Pasteurellaceae	Orbus	Unclassified Orbus	15000	S05
Bacteria	Proteobacteria	Alphaproteobacteria	Rhodospirillales	Acetobacteraceae	Acetobacter	Unclassified Acetobacter	10386	S05
Bacteria	Proteobacteria	Gammaproteobacteria	Pasteurellales	Pasteurellaceae	Orbus	Pasteurellaceae bacterium Lv2	6758	S05
Bacteria	Proteobacteria	Alphaproteobacteria	Rhodospirillales	Acetobacteraceae	Unclassified Acetobacteraceae		1138	S05
Bacteria	Proteobacteria	Gammaproteobacteria	Enterobacteriales	Enterobacteriaceae	Serratia	Unclassified Serratia	241	S05
Bacteria	Firmicutes	Bacilli	Lactobacillales	Unclassified Lactobacillales			167	S05
Bacteria	Unclassified Bacteria						96	S05
Bacteria	Proteobacteria	Gammaproteobacteria	Unclassified Gammaproteobacteria				90	S05
Bacteria	Proteobacteria	Gammaproteobacteria	Pasteurellales	Pasteurellaceae	Unclassified Pasteurellaceae		57	S05
Bacteria	Proteobacteria	Alphaproteobacteria	Unclassified Alphaproteobacteria				40	S05
Bacteria	Proteobacteria	Unclassified Proteobacteria					36	S05
Bacteria	Firmicutes	Unclassified Firmicutes					26	S05
Bacteria	Proteobacteria	Gammaproteobacteria	Enterobacteriales	Enterobacteriaceae	Unclassified Enterobacteriaceae		17	S05
Bacteria	Proteobacteria	Alphaproteobacteria	Rhodospirillales	Acetobacteraceae	Rhodovarius	Rhodovarius lipocyclicus	14	S05
Bacteria	Proteobacteria	Alphaproteobacteria	Rhodospirillales	Acetobacteraceae	Acetobacter	Acetobacter syzygii	13	S05
Bacteria	Firmicutes	Bacilli	Bacillales	Paenibacillaceae	Paenibacillus	Paenibacillus apiarius	11	S05
Bacteria	Firmicutes	Bacilli	Bacillales	Unclassified Bacillales			10	S05
Bacteria	Firmicutes	Bacilli	Unclassified Bacilli				10	S05
Bacteria	Proteobacteria	Alphaproteobacteria	Rhodospirillales	Acetobacteraceae	Gluconobacter	Unclassified Gluconobacter	7	S05
Bacteria	Bacteroidetes	Cytophagia	Cytophagales	Cytophagaceae	Arcicella	Unclassified Arcicella	5	S05
Bacteria	Proteobacteria	Alphaproteobacteria	Rhodospirillales	Acetobacteraceae	Asaia	Unclassified Asaia	5	S05
Bacteria	Proteobacteria	Gammaproteobacteria	Pasteurellales	Pasteurellaceae	Orbus	Bombus terrestris	5	S05
Bacteria	Proteobacteria	Gammaproteobacteria	Pseudomonadales	Moraxellaceae	Acinetobacter	Unclassified Acinetobacter	5	S05
Bacteria	Bacteroidetes	Bacteroidia	Bacteroidales	Unclassified Bacteroidales			4	S05
Bacteria	Firmicutes	Bacilli	Lactobacillales	Enterococcaceae	Enterococcus	Unclassified Enterococcus	4	S05
Bacteria	Firmicutes	Bacilli	Lactobacillales	Enterococcaceae	Unclassified Enterococcaceae		4	S05
Bacteria	Firmicutes	Bacilli	Lactobacillales	Lactobacillaceae	Lactobacillus	Lactobacillus fornicalis	4	S05
Bacteria	Proteobacteria	Alphaproteobacteria	Rhodospirillales	Acetobacteraceae	Acetobacter	Acetobacter orientalis	4	S05
Bacteria	Proteobacteria	Alphaproteobacteria	Rhodospirillales	Acetobacteraceae	Acidiphilium	Acidiphilium sp. MS8	4	S05
Bacteria	Proteobacteria	Alphaproteobacteria	Rhodospirillales	Acetobacteraceae	Roseomonas	Unclassified Roseomonas	4	S05
Bacteria	Bacteroidetes	Unclassified Bacteroidetes					3	S05
Bacteria	Firmicutes	Bacilli	Bacillales	Bacillaceae	Unclassified Bacillaceae		3	S05
Bacteria	Firmicutes	Bacilli	Lactobacillales	Enterococcaceae	Enterococcus	Enterococcus columbae	3	S05
Bacteria	Firmicutes	Bacilli	Lactobacillales	Lactobacillaceae	Lactobacillus	Lactobacillus fructivorans	3	S05
Bacteria	Proteobacteria	Alphaproteobacteria	Rhodospirillales	Acetobacteraceae	Asaia	Asaia krungthepensis	3	S05
Bacteria	Proteobacteria	Betaproteobacteria	Burkholderiales	Comamonadaceae	Unclassified Comamonadaceae		3	S05
Bacteria	Bacteroidetes	Sphingobacteriia	Sphingobacteriales	Sphingobacteriaceae	Sphingobacterium	Unclassified Sphingobacterium	2	S05
Bacteria	Firmicutes	Bacilli	Bacillales	Paenibacillaceae	Unclassified Paenibacillaceae		2	S05
Bacteria	Firmicutes	Bacilli	Lactobacillales	Lactobacillaceae	Unclassified Lactobacillaceae		2	S05
Bacteria	Proteobacteria	Alphaproteobacteria	Rhodospirillales	Acetobacteraceae	Acetobacter	Acetobacter orleanensis	2	S05
Bacteria	Proteobacteria	Alphaproteobacteria	Rhodospirillales	Acetobacteraceae	Roseococcus	Roseococcus thiosulfatophilus	2	S05
Bacteria	Proteobacteria	Alphaproteobacteria	Rhodospirillales	Unclassified Rhodospirillales			2	S05
Bacteria	Proteobacteria	Betaproteobacteria	Burkholderiales	Comamonadaceae	Pseudorhodoferax	Unclassified Pseudorhodoferax	2	S05
Bacteria	Proteobacteria	Gammaproteobacteria	Legionellales	Legionellaceae	Legionella	Unclassified Legionella	2	S05
Bacteria	Actinobacteria	Actinobacteria	Micrococcales	Micrococcaceae	Kocuria	Unclassified Kocuria	1	S05
Bacteria	Bacteroidetes	Bacteroidia	Bacteroidales	Porphyromonadaceae	Porphyromonas	Unclassified Porphyromonas	1	S05
Bacteria	Bacteroidetes	Bacteroidia	Bacteroidales	Porphyromonadaceae	Unclassified Porphyromonadaceae		1	S05
Bacteria	Firmicutes	Bacilli	Bacillales	Bacillaceae	Geobacillus	Geobacillus sp. GXS1	1	S05
Bacteria	Firmicutes	Bacilli	Bacillales	Bacillaceae	Geobacillus	Geobacillus stearothermophilus	1	S05
Bacteria	Firmicutes	Bacilli	Bacillales	Listeriaceae	Listeria	Unclassified Listeria	1	S05
Bacteria	Firmicutes	Bacilli	Bacillales	Paenibacillaceae	Brevibacillus	Unclassified Brevibacillus	1	S05
Bacteria	Firmicutes	Bacilli	Bacillales	Paenibacillaceae	Paenibacillus	Paenibacillus pabuli	1	S05
Bacteria	Firmicutes	Bacilli	Bacillales	Paenibacillaceae	Saccharibacillus	Saccharibacillus kuerlensis	1	S05
Bacteria	Firmicutes	Bacilli	Bacillales	Planococcaceae	Rummeliibacillus	Unclassified Rummeliibacillus	1	S05
Bacteria	Firmicutes	Bacilli	Bacillales	Staphylococcaceae	Staphylococcus	Staphylococcus epidermidis	1	S05
Bacteria	Firmicutes	Bacilli	Bacillales	Staphylococcaceae	Staphylococcus	Unclassified Staphylococcus	1	S05
Bacteria	Firmicutes	Bacilli	Lactobacillales	Lactobacillaceae	Lactobacillus	Lactobacillus sakei subsp. carnosus	1	S05
Bacteria	Firmicutes	Clostridia	Clostridiales	Clostridiaceae	Clostridium	Unclassified Clostridium	1	S05
Bacteria	Firmicutes	Clostridia	Clostridiales	Lachnospiraceae	Incertae Sedis	Unclassified Incertae Sedis	1	S05
Bacteria	Firmicutes	Clostridia	Clostridiales	Ruminococcaceae	Sporobacter	Sporobacter termitidis	1	S05
Bacteria	Proteobacteria	Alphaproteobacteria	Caulobacterales	Caulobacteraceae	Brevundimonas	Unclassified Brevundimonas	1	S05
Bacteria	Proteobacteria	Alphaproteobacteria	Rhizobiales	Methylobacteriaceae	Methylobacterium	Unclassified Methylobacterium	1	S05
Bacteria	Proteobacteria	Alphaproteobacteria	Rhizobiales	Unclassified Rhizobiales			1	S05
Bacteria	Proteobacteria	Alphaproteobacteria	Rhodospirillales	Acetobacteraceae	Acetobacter	Acetobacter pomorum	1	S05
Bacteria	Proteobacteria	Alphaproteobacteria	Rhodospirillales	Acetobacteraceae	Acidicaldus	Acidicaldus sp. MK6	1	S05
Bacteria	Proteobacteria	Alphaproteobacteria	Rhodospirillales	Acetobacteraceae	Asaia	Asaia sp. SAP07_2	1	S05
Bacteria	Proteobacteria	Alphaproteobacteria	Rhodospirillales	Acetobacteraceae	Gluconobacter	Gluconobacter sp. RB88-1	1	S05
Bacteria	Proteobacteria	Alphaproteobacteria	Rhodospirillales	Rhodospirillaceae	Tistlia	Brucella sp. HJ114	1	S05
Bacteria	Proteobacteria	Betaproteobacteria	Methylophilales	Methylophilaceae	Methylotenera	Unclassified Methylotenera	1	S05
Bacteria	Proteobacteria	Gammaproteobacteria	Enterobacteriales	Enterobacteriaceae	Brenneria	Unclassified Brenneria	1	S05
Bacteria	Proteobacteria	Gammaproteobacteria	Enterobacteriales	Enterobacteriaceae	Escherichia-Shigella	Unclassified Escherichia-Shigella	1	S05
Bacteria	Proteobacteria	Gammaproteobacteria	Oceanospirillales	Halomonadaceae	Kushneria	Unclassified Kushneria	1	S05
Bacteria	Proteobacteria	Gammaproteobacteria	Pasteurellales	Pasteurellaceae	Haemophilus	Unclassified Haemophilus	1	S05
Bacteria	Proteobacteria	Gammaproteobacteria	Pasteurellales	Pasteurellaceae	Orbus	Orbus sp. C7	1	S05
Bacteria	Proteobacteria	Gammaproteobacteria	Pseudomonadales	Moraxellaceae	Moraxella	Unclassified Moraxella	1	S05
Bacteria	Proteobacteria	Gammaproteobacteria	Xanthomonadales	Xanthomonadaceae	Unclassified Xanthomonadaceae		1	S05
Bacteria	Spirochaetes	Spirochaetes	Spirochaetales	Spirochaetaceae	Treponema	Unclassified Treponema	1	S05
Bacteria	Firmicutes	Bacilli	Lactobacillales	Lactobacillaceae	Lactobacillus	Unclassified Lactobacillus	24566	S06
Bacteria	Proteobacteria	Alphaproteobacteria	Rhodospirillales	Acetobacteraceae	Acetobacter	Acetobacter pasteurianus	23992	S06
Bacteria	Proteobacteria	Gammaproteobacteria	Pasteurellales	Pasteurellaceae	Orbus	Unclassified Orbus	19359	S06
Bacteria	Proteobacteria	Alphaproteobacteria	Rhodospirillales	Acetobacteraceae	Gluconacetobacter	Unclassified Gluconacetobacter	13080	S06
Bacteria	Proteobacteria	Alphaproteobacteria	Rhodospirillales	Acetobacteraceae	Acetobacter	Unclassified Acetobacter	9885	S06
Bacteria	Proteobacteria	Gammaproteobacteria	Pasteurellales	Pasteurellaceae	Orbus	Pasteurellaceae bacterium Lv2	8495	S06
Bacteria	Proteobacteria	Alphaproteobacteria	Rhodospirillales	Acetobacteraceae	Unclassified Acetobacteraceae		1266	S06
Bacteria	Firmicutes	Bacilli	Lactobacillales	Unclassified Lactobacillales			273	S06
Bacteria	Proteobacteria	Gammaproteobacteria	Enterobacteriales	Enterobacteriaceae	Serratia	Unclassified Serratia	214	S06
Bacteria	Unclassified Bacteria						119	S06
Bacteria	Proteobacteria	Gammaproteobacteria	Pasteurellales	Pasteurellaceae	Unclassified Pasteurellaceae		113	S06
Bacteria	Proteobacteria	Gammaproteobacteria	Unclassified Gammaproteobacteria				111	S06
Bacteria	Proteobacteria	Unclassified Proteobacteria					75	S06
Bacteria	Proteobacteria	Alphaproteobacteria	Unclassified Alphaproteobacteria				51	S06
Bacteria	Proteobacteria	Gammaproteobacteria	Enterobacteriales	Enterobacteriaceae	Unclassified Enterobacteriaceae		22	S06
Bacteria	Firmicutes	Unclassified Firmicutes					19	S06
Bacteria	Proteobacteria	Alphaproteobacteria	Rhodospirillales	Acetobacteraceae	Gluconobacter	Unclassified Gluconobacter	18	S06
Bacteria	Firmicutes	Bacilli	Unclassified Bacilli				16	S06
Bacteria	Proteobacteria	Alphaproteobacteria	Rhodospirillales	Acetobacteraceae	Acetobacter	Acetobacter syzygii	12	S06
Bacteria	Proteobacteria	Alphaproteobacteria	Rhodospirillales	Acetobacteraceae	Rhodovarius	Rhodovarius lipocyclicus	11	S06
Bacteria	Firmicutes	Bacilli	Bacillales	Paenibacillaceae	Paenibacillus	Paenibacillus apiarius	10	S06
Bacteria	Firmicutes	Bacilli	Bacillales	Unclassified Bacillales			10	S06
Bacteria	Firmicutes	Bacilli	Lactobacillales	Enterococcaceae	Unclassified Enterococcaceae		9	S06
Bacteria	Bacteroidetes	Flavobacteria	Flavobacteriales	Flavobacteriaceae	Chryseobacterium	Unclassified Chryseobacterium	6	S06
Bacteria	Firmicutes	Bacilli	Bacillales	Bacillaceae	Unclassified Bacillaceae		6	S06
Bacteria	Firmicutes	Bacilli	Lactobacillales	Lactobacillaceae	Lactobacillus	Lactobacillus fornicalis	6	S06
Bacteria	Proteobacteria	Gammaproteobacteria	Pasteurellales	Pasteurellaceae	Orbus	Bombus terrestris	6	S06
Bacteria	Proteobacteria	Gammaproteobacteria	Pseudomonadales	Moraxellaceae	Acinetobacter	Unclassified Acinetobacter	6	S06
Bacteria	Firmicutes	Bacilli	Lactobacillales	Enterococcaceae	Enterococcus	Unclassified Enterococcus	5	S06
Bacteria	Bacteroidetes	Unclassified Bacteroidetes					4	S06
Bacteria	Proteobacteria	Alphaproteobacteria	Rhizobiales	Unclassified Rhizobiales			4	S06
Bacteria	Actinobacteria	Actinobacteria	Bifidobacteriales	Bifidobacteriaceae	Bifidobacterium	Unclassified Bifidobacterium	3	S06
Bacteria	Bacteroidetes	Bacteroidia	Bacteroidales	Prevotellaceae	Xylanibacter	Unclassified Xylanibacter	3	S06
Bacteria	Firmicutes	Bacilli	Bacillales	Bacillaceae	Bacillus	Unclassified Bacillus	3	S06
Bacteria	Firmicutes	Bacilli	Lactobacillales	Lactobacillaceae	Lactobacillus	Lactobacillus fructivorans	3	S06
Bacteria	Firmicutes	Bacilli	Lactobacillales	Lactobacillaceae	Unclassified Lactobacillaceae		3	S06
Bacteria	Proteobacteria	Alphaproteobacteria	Rhodospirillales	Acetobacteraceae	Acidiphilium	Acidiphilium sp. MS8	3	S06
Bacteria	Proteobacteria	Alphaproteobacteria	Rhodospirillales	Acetobacteraceae	Asaia	Asaia sp. SAP07_2	3	S06
Bacteria	Proteobacteria	Alphaproteobacteria	Rhodospirillales	Acetobacteraceae	Asaia	Unclassified Asaia	3	S06
Bacteria	Actinobacteria	Thermoleophilia	Solirubrobacterales	Unclassified Solirubrobacterales			2	S06
Bacteria	Bacteroidetes	Bacteroidia	Bacteroidales	Prevotellaceae	Prevotella	Prevotella stercorea	2	S06
Bacteria	Firmicutes	Bacilli	Bacillales	Listeriaceae	Listeria	Unclassified Listeria	2	S06
Bacteria	Proteobacteria	Alphaproteobacteria	Rhizobiales	Methylocystaceae	Methylocystis	Unclassified Methylocystis	2	S06
Bacteria	Proteobacteria	Alphaproteobacteria	Rhodospirillales	Acetobacteraceae	Roseomonas	Unclassified Roseomonas	2	S06
Bacteria	Proteobacteria	Betaproteobacteria	Burkholderiales	Unclassified Burkholderiales			2	S06
Bacteria	Proteobacteria	Gammaproteobacteria	Enterobacteriales	Enterobacteriaceae	Escherichia-Shigella	Unclassified Escherichia-Shigella	2	S06
Bacteria	Proteobacteria	Gammaproteobacteria	Legionellales	Legionellaceae	Legionella	Unclassified Legionella	2	S06
Bacteria	Proteobacteria	Gammaproteobacteria	Pasteurellales	Pasteurellaceae	Orbus	Cronobacter sp. C106	2	S06
Bacteria	Proteobacteria	Gammaproteobacteria	Pasteurellales	Pasteurellaceae	Orbus	Orbus hercynius	2	S06
Bacteria	Proteobacteria	Gammaproteobacteria	Pasteurellales	Pasteurellaceae	Orbus	Orbus sp. C7	2	S06
Bacteria	Proteobacteria	Gammaproteobacteria	Vibrionales	Vibrionaceae	Vibrio	Vibrio orientalis	2	S06
Bacteria	Actinobacteria	Actinobacteria	Corynebacteriales	Corynebacteriaceae	Corynebacterium	Unclassified Corynebacterium	1	S06
Bacteria	Actinobacteria	Actinobacteria	Unclassified Actinobacteria				1	S06
Bacteria	Bacteroidetes	Bacteroidia	Bacteroidales	Prevotellaceae	Prevotella	Unclassified Prevotella	1	S06
Bacteria	Bacteroidetes	Flavobacteria	Flavobacteriales	Unclassified Flavobacteriales			1	S06
Bacteria	Firmicutes	Bacilli	Bacillales	Bacillaceae	Bacillus	Bacillus cereus	1	S06
Bacteria	Firmicutes	Bacilli	Bacillales	Paenibacillaceae	Paenibacillus	Paenibacillus pabuli	1	S06
Bacteria	Firmicutes	Bacilli	Bacillales	Paenibacillaceae	Unclassified Paenibacillaceae		1	S06
Bacteria	Firmicutes	Bacilli	Bacillales	Planococcaceae	Rummeliibacillus	Unclassified Rummeliibacillus	1	S06
Bacteria	Firmicutes	Bacilli	Bacillales	Staphylococcaceae	Staphylococcus	Unclassified Staphylococcus	1	S06
Bacteria	Firmicutes	Bacilli	Lactobacillales	Enterococcaceae	Enterococcus	Enterococcus columbae	1	S06
Bacteria	Firmicutes	Bacilli	Lactobacillales	Lactobacillaceae	Lactobacillus	Lactobacillus brevis	1	S06
Bacteria	Firmicutes	Clostridia	Clostridiales	Clostridiaceae	Clostridium	Unclassified Clostridium	1	S06
Bacteria	Firmicutes	Clostridia	Clostridiales	Family XI Incertae Sedis	Tissierella	Tissierella praeacuta	1	S06
Bacteria	Firmicutes	Clostridia	Clostridiales	Heliobacteriaceae	Heliobacteriaceae	Heliobacteriaceae bacterium SLH	1	S06
Bacteria	Firmicutes	Clostridia	Clostridiales	Peptostreptococcaceae	Incertae Sedis	[Clostridium] paradoxum	1	S06
Bacteria	Proteobacteria	Alphaproteobacteria	Caulobacterales	Hyphomonadaceae	Henriciella	Unclassified Henriciella	1	S06
Bacteria	Proteobacteria	Alphaproteobacteria	Rhizobiales	Bradyrhizobiaceae	Bosea	Bradyrhizobium sp. RP32	1	S06
Bacteria	Proteobacteria	Alphaproteobacteria	Rhizobiales	Bradyrhizobiaceae	Bradyrhizobium	Bradyrhizobium japonicum	1	S06
Bacteria	Proteobacteria	Alphaproteobacteria	Rhodospirillales	Acetobacteraceae	Acetobacter	Acetobacter orientalis	1	S06
Bacteria	Proteobacteria	Alphaproteobacteria	Rhodospirillales	Acetobacteraceae	Asaia	Asaia krungthepensis	1	S06
Bacteria	Proteobacteria	Alphaproteobacteria	Rhodospirillales	Acetobacteraceae	Gluconacetobacter	Gluconacetobacter liquefaciens	1	S06
Bacteria	Proteobacteria	Alphaproteobacteria	Rhodospirillales	Acetobacteraceae	Gluconacetobacter	Gluconacetobacter rhaeticus	1	S06
Bacteria	Proteobacteria	Alphaproteobacteria	Rhodospirillales	Acetobacteraceae	Gluconobacter	Gluconobacter cerinus	1	S06
Bacteria	Proteobacteria	Alphaproteobacteria	Rhodospirillales	Acetobacteraceae	Saccharibacter	Saccharibacter floricola	1	S06
Bacteria	Proteobacteria	Alphaproteobacteria	Rhodospirillales	Rhodospirillaceae	Azospirillum	Unclassified Azospirillum	1	S06
Bacteria	Proteobacteria	Alphaproteobacteria	Rhodospirillales	Unclassified Rhodospirillales			1	S06
Bacteria	Proteobacteria	Alphaproteobacteria	Sphingomonadales	Sphingomonadaceae	Sphingomonas	Unclassified Sphingomonas	1	S06
Bacteria	Proteobacteria	Betaproteobacteria	Burkholderiales	Comamonadaceae	Acidovorax	Unclassified Acidovorax	1	S06
Bacteria	Proteobacteria	Betaproteobacteria	Unclassified Betaproteobacteria				1	S06
Bacteria	Proteobacteria	Deltaproteobacteria	Unclassified Deltaproteobacteria				1	S06
Bacteria	Proteobacteria	Epsilonproteobacteria	Campylobacterales	Helicobacteraceae	Sulfurovum	Alvinella pompejana epibiont	1	S06
Bacteria	Proteobacteria	Gammaproteobacteria	Aeromonadales	Aeromonadaceae	Aeromonas	Unclassified Aeromonas	1	S06
Bacteria	Proteobacteria	Gammaproteobacteria	Alteromonadales	Pseudoalteromonadaceae	Pseudoalteromonas	Pseudoalteromonas sp. ANIOT08	1	S06
Bacteria	Proteobacteria	Gammaproteobacteria	Chromatiales	Chromatiaceae	Unclassified Chromatiaceae		1	S06
Bacteria	Proteobacteria	Gammaproteobacteria	Enterobacteriales	Enterobacteriaceae	Providencia	Unclassified Providencia	1	S06
Bacteria	Proteobacteria	Gammaproteobacteria	Enterobacteriales	Enterobacteriaceae	Salmonella	Unclassified Salmonella	1	S06
Bacteria	Proteobacteria	Gammaproteobacteria	Oceanospirillales	Halomonadaceae	Kushneria	Unclassified Kushneria	1	S06
Bacteria	Proteobacteria	Gammaproteobacteria	Pseudomonadales	Pseudomonadaceae	Pseudomonas	Unclassified Pseudomonas	1	S06
Bacteria	Proteobacteria	Gammaproteobacteria	Vibrionales	Vibrionaceae	Vibrio	Vibrio sp. NBRC 101804	1	S06
Bacteria	Proteobacteria	Gammaproteobacteria	Xanthomonadales	Xanthomonadaceae	Stenotrophomonas	Unclassified Stenotrophomonas	1	S06
Bacteria	Proteobacteria	Alphaproteobacteria	Rhodospirillales	Acetobacteraceae	Acetobacter	Acetobacter pasteurianus	62804	S07
Bacteria	Proteobacteria	Alphaproteobacteria	Rhodospirillales	Acetobacteraceae	Acetobacter	Unclassified Acetobacter	32094	S07
Bacteria	Firmicutes	Bacilli	Lactobacillales	Lactobacillaceae	Lactobacillus	Unclassified Lactobacillus	20520	S07
Bacteria	Proteobacteria	Gammaproteobacteria	Pasteurellales	Pasteurellaceae	Orbus	Unclassified Orbus	5939	S07
Bacteria	Proteobacteria	Alphaproteobacteria	Rhodospirillales	Acetobacteraceae	Gluconacetobacter	Unclassified Gluconacetobacter	3661	S07
Bacteria	Proteobacteria	Alphaproteobacteria	Rhodospirillales	Acetobacteraceae	Unclassified Acetobacteraceae		2486	S07
Bacteria	Proteobacteria	Gammaproteobacteria	Pasteurellales	Pasteurellaceae	Orbus	Pasteurellaceae bacterium Lv2	2453	S07
Bacteria	Firmicutes	Bacilli	Lactobacillales	Unclassified Lactobacillales			263	S07
Bacteria	Unclassified Bacteria						159	S07
Bacteria	Proteobacteria	Alphaproteobacteria	Unclassified Alphaproteobacteria				147	S07
Bacteria	Proteobacteria	Gammaproteobacteria	Enterobacteriales	Enterobacteriaceae	Serratia	Unclassified Serratia	54	S07
Bacteria	Proteobacteria	Gammaproteobacteria	Unclassified Gammaproteobacteria				47	S07
Bacteria	Firmicutes	Unclassified Firmicutes					31	S07
Bacteria	Proteobacteria	Gammaproteobacteria	Pasteurellales	Pasteurellaceae	Unclassified Pasteurellaceae		27	S07
Bacteria	Proteobacteria	Unclassified Proteobacteria					25	S07
Bacteria	Firmicutes	Bacilli	Bacillales	Unclassified Bacillales			19	S07
Bacteria	Firmicutes	Bacilli	Unclassified Bacilli				18	S07
Bacteria	Firmicutes	Bacilli	Bacillales	Staphylococcaceae	Staphylococcus	Unclassified Staphylococcus	17	S07
Bacteria	Firmicutes	Bacilli	Lactobacillales	Enterococcaceae	Enterococcus	Unclassified Enterococcus	15	S07
Bacteria	Proteobacteria	Alphaproteobacteria	Rhodospirillales	Acetobacteraceae	Acetobacter	Acetobacter indonesiensis	14	S07
Bacteria	Firmicutes	Bacilli	Bacillales	Paenibacillaceae	Paenibacillus	Paenibacillus apiarius	13	S07
Bacteria	Proteobacteria	Alphaproteobacteria	Rhodospirillales	Acetobacteraceae	Acetobacter	Acetobacter orleanensis	13	S07
Bacteria	Proteobacteria	Alphaproteobacteria	Rhodospirillales	Acetobacteraceae	Acetobacter	Acetobacter syzygii	10	S07
Bacteria	Proteobacteria	Gammaproteobacteria	Enterobacteriales	Enterobacteriaceae	Unclassified Enterobacteriaceae		10	S07
Bacteria	Proteobacteria	Alphaproteobacteria	Rhodospirillales	Acetobacteraceae	Rhodovarius	Rhodovarius lipocyclicus	8	S07
Bacteria	Proteobacteria	Alphaproteobacteria	Rhizobiales	Unclassified Rhizobiales			7	S07
Bacteria	Actinobacteria	Actinobacteria	Bifidobacteriales	Bifidobacteriaceae	Bifidobacterium	Unclassified Bifidobacterium	6	S07
Bacteria	Firmicutes	Bacilli	Lactobacillales	Enterococcaceae	Unclassified Enterococcaceae		6	S07
Bacteria	Firmicutes	Bacilli	Lactobacillales	Lactobacillaceae	Lactobacillus	Lactobacillus fornicalis	6	S07
Bacteria	Firmicutes	Bacilli	Bacillales	Listeriaceae	Listeria	Unclassified Listeria	5	S07
Bacteria	Proteobacteria	Alphaproteobacteria	Rhodospirillales	Acetobacteraceae	Gluconobacter	Unclassified Gluconobacter	5	S07
Bacteria	Proteobacteria	Gammaproteobacteria	Pasteurellales	Pasteurellaceae	Orbus	Bombus terrestris	5	S07
Bacteria	Firmicutes	Bacilli	Lactobacillales	Lactobacillaceae	Lactobacillus	Lactobacillus fructivorans	4	S07
Bacteria	Firmicutes	Clostridia	Clostridiales	Ruminococcaceae	Unclassified Ruminococcaceae		3	S07
Bacteria	Proteobacteria	Alphaproteobacteria	Rhodospirillales	Acetobacteraceae	Asaia	Unclassified Asaia	3	S07
Bacteria	Firmicutes	Bacilli	Bacillales	Bacillaceae	Unclassified Bacillaceae		2	S07
Bacteria	Firmicutes	Bacilli	Lactobacillales	Enterococcaceae	Tetragenococcus	Tetragenococcus solitarius	2	S07
Bacteria	Firmicutes	Bacilli	Lactobacillales	Streptococcaceae	Streptococcus	Unclassified Streptococcus	2	S07
Bacteria	Proteobacteria	Alphaproteobacteria	Rhizobiales	Phyllobacteriaceae	Hoeflea	Hoeflea sp. MAR866	2	S07
Bacteria	Proteobacteria	Alphaproteobacteria	Rhodospirillales	Acetobacteraceae	Acetobacter	Acetobacter aceti	2	S07
Bacteria	Proteobacteria	Alphaproteobacteria	Rhodospirillales	Acetobacteraceae	Acetobacter	Acetobacter estunensis	2	S07
Bacteria	Proteobacteria	Alphaproteobacteria	Rhodospirillales	Acetobacteraceae	Acetobacter	Acetobacter sp. PG-2009	2	S07
Bacteria	Proteobacteria	Alphaproteobacteria	Rhodospirillales	Acetobacteraceae	Acidiphilium	Acidiphilium sp. MS8	2	S07
Bacteria	Proteobacteria	Alphaproteobacteria	Rhodospirillales	Acetobacteraceae	Gluconobacter	Gluconobacter sp. RB88-1	2	S07
Bacteria	Proteobacteria	Alphaproteobacteria	Rhodospirillales	Acetobacteraceae	Stella	Stella humosa	2	S07
Bacteria	Proteobacteria	Alphaproteobacteria	Rhodospirillales	Unclassified Rhodospirillales			2	S07
Bacteria	Proteobacteria	Gammaproteobacteria	Enterobacteriales	Enterobacteriaceae	Escherichia-Shigella	Unclassified Escherichia-Shigella	2	S07
Bacteria	Proteobacteria	Gammaproteobacteria	Legionellales	Legionellaceae	Legionella	Unclassified Legionella	2	S07
Bacteria	Actinobacteria	Actinobacteria	Corynebacteriales	Corynebacteriaceae	Corynebacterium	Unclassified Corynebacterium	1	S07
Bacteria	Actinobacteria	Actinobacteria	Propionibacteriales	Propionibacteriaceae	Propionibacterium	Unclassified Propionibacterium	1	S07
Bacteria	Bacteroidetes	Bacteroidia	Bacteroidales	Bacteroidaceae	Bacteroides	Bacteroides acidifaciens	1	S07
Bacteria	Bacteroidetes	Bacteroidia	Bacteroidales	Bacteroidaceae	Bacteroides	Unclassified Bacteroides	1	S07
Bacteria	Bacteroidetes	Bacteroidia	Bacteroidales	Unclassified Bacteroidales			1	S07
Bacteria	Bacteroidetes	Flavobacteria	Flavobacteriales	Flavobacteriaceae	Flavobacterium	Unclassified Flavobacterium	1	S07
Bacteria	Candidate division TM7	Unclassified Candidate division TM7					1	S07
Bacteria	Firmicutes	Bacilli	Bacillales	Bacillaceae	Bacillus	Bacillus cereus	1	S07
Bacteria	Firmicutes	Bacilli	Bacillales	Bacillaceae	Bacillus	Unclassified Bacillus	1	S07
Bacteria	Firmicutes	Bacilli	Bacillales	Bacillaceae	Pontibacillus	Unclassified Pontibacillus	1	S07
Bacteria	Firmicutes	Bacilli	Bacillales	Paenibacillaceae	Brevibacillus	Brevibacillus centrosporus	1	S07
Bacteria	Firmicutes	Bacilli	Bacillales	Paenibacillaceae	Paenibacillus	Paenibacillus pabuli	1	S07
Bacteria	Firmicutes	Bacilli	Bacillales	Planococcaceae	Rummeliibacillus	Unclassified Rummeliibacillus	1	S07
Bacteria	Firmicutes	Bacilli	Bacillales	Planococcaceae	Sporosarcina	Bacillus sp. 95	1	S07
Bacteria	Firmicutes	Bacilli	Lactobacillales	Lactobacillaceae	Lactobacillus	Lactobacillus plantarum	1	S07
Bacteria	Firmicutes	Bacilli	Lactobacillales	Lactobacillaceae	Unclassified Lactobacillaceae		1	S07
Bacteria	Firmicutes	Clostridia	Clostridiales	Lachnospiraceae	Dorea	Dorea formicigenerans ATCC 27755	1	S07
Bacteria	Firmicutes	Clostridia	Clostridiales	Veillonellaceae	Veillonella	Unclassified Veillonella	1	S07
Bacteria	Proteobacteria	Alphaproteobacteria	Caulobacterales	Caulobacteraceae	Brevundimonas	Brevundimonas sp. AP-5	1	S07
Bacteria	Proteobacteria	Alphaproteobacteria	Rhizobiales	Bradyrhizobiaceae	Bosea	Bradyrhizobium sp. RP32	1	S07
Bacteria	Proteobacteria	Alphaproteobacteria	Rhizobiales	Methylobacteriaceae	Methylobacterium	Unclassified Methylobacterium	1	S07
Bacteria	Proteobacteria	Alphaproteobacteria	Rhodobacterales	Rhodobacteraceae	Paracoccus	Unclassified Paracoccus	1	S07
Bacteria	Proteobacteria	Alphaproteobacteria	Rhodobacterales	Rhodobacteraceae	Unclassified Rhodobacteraceae		1	S07
Bacteria	Proteobacteria	Alphaproteobacteria	Rhodospirillales	Acetobacteraceae	Acetobacter	Acetobacter pomorum	1	S07
Bacteria	Proteobacteria	Alphaproteobacteria	Rhodospirillales	Acetobacteraceae	Acidicaldus	Acidicaldus sp. MK6	1	S07
Bacteria	Proteobacteria	Alphaproteobacteria	Rhodospirillales	Acetobacteraceae	Acidomonas	Acidomonas methanolica	1	S07
Bacteria	Proteobacteria	Alphaproteobacteria	Rhodospirillales	Acetobacteraceae	Asaia	Asaia sp. SAP07_2	1	S07
Bacteria	Proteobacteria	Betaproteobacteria	Burkholderiales	Alcaligenaceae	Derxia	Lautropia sp. TeTO	1	S07
Bacteria	Proteobacteria	Betaproteobacteria	Burkholderiales	Unclassified Burkholderiales			1	S07
Bacteria	Proteobacteria	Betaproteobacteria	Neisseriales	Neisseriaceae	Neisseria	Unclassified Neisseria	1	S07
Bacteria	Proteobacteria	Deltaproteobacteria	Unclassified Deltaproteobacteria				1	S07
Bacteria	Proteobacteria	Epsilonproteobacteria	Campylobacterales	Helicobacteraceae	Helicobacter	Unclassified Helicobacter	1	S07
Bacteria	Proteobacteria	Gammaproteobacteria	Enterobacteriales	Enterobacteriaceae	Buchnera	Buchnera aphidicola	1	S07
Bacteria	Proteobacteria	Gammaproteobacteria	Enterobacteriales	Enterobacteriaceae	Providencia	Unclassified Providencia	1	S07
Bacteria	Proteobacteria	Gammaproteobacteria	Enterobacteriales	Enterobacteriaceae	Serratia	Serratia marcescens	1	S07
Bacteria	Proteobacteria	Gammaproteobacteria	Oceanospirillales	Halomonadaceae	Kushneria	Unclassified Kushneria	1	S07
Bacteria	Proteobacteria	Gammaproteobacteria	Oceanospirillales	Oceanospirillaceae	Marinospirillum	Marinospirillum insulare	1	S07
Bacteria	Proteobacteria	Gammaproteobacteria	Pseudomonadales	Moraxellaceae	Acinetobacter	Unclassified Acinetobacter	1	S07
Bacteria	Proteobacteria	Gammaproteobacteria	Pseudomonadales	Pseudomonadaceae	Pseudomonas	Pseudomonas aeruginosa	1	S07
Bacteria	Proteobacteria	Alphaproteobacteria	Rhodospirillales	Acetobacteraceae	Acetobacter	Acetobacter pasteurianus	73520	S08
Bacteria	Proteobacteria	Alphaproteobacteria	Rhodospirillales	Acetobacteraceae	Acetobacter	Unclassified Acetobacter	22903	S08
Bacteria	Proteobacteria	Gammaproteobacteria	Pasteurellales	Pasteurellaceae	Orbus	Unclassified Orbus	7331	S08
Bacteria	Firmicutes	Bacilli	Lactobacillales	Lactobacillaceae	Lactobacillus	Lactobacillus brevis	6727	S08
Bacteria	Firmicutes	Bacilli	Lactobacillales	Lactobacillaceae	Lactobacillus	Unclassified Lactobacillus	6586	S08
Bacteria	Proteobacteria	Alphaproteobacteria	Rhodospirillales	Acetobacteraceae	Gluconacetobacter	Unclassified Gluconacetobacter	2897	S08
Bacteria	Proteobacteria	Gammaproteobacteria	Pasteurellales	Pasteurellaceae	Orbus	Pasteurellaceae bacterium Lv2	2888	S08
Bacteria	Proteobacteria	Alphaproteobacteria	Rhodospirillales	Acetobacteraceae	Unclassified Acetobacteraceae		2652	S08
Bacteria	Proteobacteria	Alphaproteobacteria	Unclassified Alphaproteobacteria				150	S08
Bacteria	Unclassified Bacteria						115	S08
Bacteria	Firmicutes	Bacilli	Lactobacillales	Unclassified Lactobacillales			105	S08
Bacteria	Proteobacteria	Gammaproteobacteria	Unclassified Gammaproteobacteria				77	S08
Bacteria	Proteobacteria	Gammaproteobacteria	Enterobacteriales	Enterobacteriaceae	Serratia	Unclassified Serratia	52	S08
Bacteria	Proteobacteria	Gammaproteobacteria	Pasteurellales	Pasteurellaceae	Unclassified Pasteurellaceae		38	S08
Bacteria	Proteobacteria	Unclassified Proteobacteria					38	S08
Bacteria	Firmicutes	Bacilli	Bacillales	Unclassified Bacillales			20	S08
Bacteria	Firmicutes	Bacilli	Bacillales	Paenibacillaceae	Paenibacillus	Paenibacillus apiarius	17	S08
Bacteria	Firmicutes	Bacilli	Unclassified Bacilli				12	S08
Bacteria	Proteobacteria	Alphaproteobacteria	Rhodospirillales	Acetobacteraceae	Acetobacter	Acetobacter syzygii	12	S08
Bacteria	Firmicutes	Bacilli	Lactobacillales	Lactobacillaceae	Unclassified Lactobacillaceae		11	S08
Bacteria	Firmicutes	Unclassified Firmicutes					11	S08
Bacteria	Proteobacteria	Alphaproteobacteria	Rhizobiales	Unclassified Rhizobiales			11	S08
Bacteria	Proteobacteria	Alphaproteobacteria	Rhodospirillales	Acetobacteraceae	Acetobacter	Acetobacter indonesiensis	10	S08
Bacteria	Firmicutes	Bacilli	Lactobacillales	Enterococcaceae	Enterococcus	Unclassified Enterococcus	9	S08
Bacteria	Proteobacteria	Gammaproteobacteria	Enterobacteriales	Enterobacteriaceae	Unclassified Enterobacteriaceae		8	S08
Bacteria	Bacteroidetes	Bacteroidia	Bacteroidales	Unclassified Bacteroidales			6	S08
Bacteria	Proteobacteria	Alphaproteobacteria	Rhodospirillales	Acetobacteraceae	Gluconobacter	Unclassified Gluconobacter	6	S08
Bacteria	Firmicutes	Bacilli	Lactobacillales	Enterococcaceae	Unclassified Enterococcaceae		5	S08
Bacteria	Firmicutes	Bacilli	Bacillales	Listeriaceae	Listeria	Unclassified Listeria	4	S08
Bacteria	Firmicutes	Bacilli	Lactobacillales	Lactobacillaceae	Lactobacillus	Lactobacillus fornicalis	4	S08
Bacteria	Proteobacteria	Alphaproteobacteria	Rhodospirillales	Acetobacteraceae	Acetobacter	Acetobacter orleanensis	4	S08
Bacteria	Proteobacteria	Alphaproteobacteria	Rhodospirillales	Acetobacteraceae	Rhodovarius	Rhodovarius lipocyclicus	4	S08
Bacteria	Proteobacteria	Alphaproteobacteria	Rhodospirillales	Unclassified Rhodospirillales			4	S08
Bacteria	Firmicutes	Bacilli	Lactobacillales	Lactobacillaceae	Pediococcus	Pediococcus pentosaceus	3	S08
Bacteria	Proteobacteria	Deltaproteobacteria	Unclassified Deltaproteobacteria				3	S08
Bacteria	Proteobacteria	Gammaproteobacteria	Pasteurellales	Pasteurellaceae	Orbus	Bombus terrestris	3	S08
Bacteria	Firmicutes	Bacilli	Bacillales	Bacillaceae	Bacillus	Unclassified Bacillus	2	S08
Bacteria	Firmicutes	Bacilli	Lactobacillales	Lactobacillaceae	Lactobacillus	Lactobacillus fermentum	2	S08
Bacteria	Firmicutes	Bacilli	Lactobacillales	Lactobacillaceae	Lactobacillus	Lactobacillus fructivorans	2	S08
Bacteria	Proteobacteria	Alphaproteobacteria	Rhodospirillales	Acetobacteraceae	Acetobacter	Acetobacter aceti	2	S08
Bacteria	Proteobacteria	Alphaproteobacteria	Rhodospirillales	Acetobacteraceae	Acetobacter	Acetobacter pomorum	2	S08
Bacteria	Proteobacteria	Alphaproteobacteria	Rhodospirillales	Acetobacteraceae	Acetobacter	Acetobacter sp. PG-2009	2	S08
Bacteria	Proteobacteria	Alphaproteobacteria	Rhodospirillales	Acetobacteraceae	Gluconobacter	Gluconobacter oxydans	2	S08
Bacteria	Proteobacteria	Alphaproteobacteria	Rhodospirillales	Acetobacteraceae	Roseomonas	Unclassified Roseomonas	2	S08
Bacteria	Proteobacteria	Betaproteobacteria	Burkholderiales	Comamonadaceae	Unclassified Comamonadaceae		2	S08
Bacteria	Proteobacteria	Gammaproteobacteria	Enterobacteriales	Enterobacteriaceae	Providencia	Unclassified Providencia	2	S08
Bacteria	Proteobacteria	Gammaproteobacteria	Pasteurellales	Pasteurellaceae	Orbus	Orbus sp. C7	2	S08
Bacteria	Actinobacteria	Actinobacteria	Micrococcales	Cellulomonadaceae	Cellulomonas	Unclassified Cellulomonas	1	S08
Bacteria	Actinobacteria	Thermoleophilia	Solirubrobacterales	Solirubrobacteraceae	Solirubrobacter	Solirubrobacter sp. L64	1	S08
Bacteria	Bacteroidetes	Bacteroidia	Bacteroidales	Prevotellaceae	Prevotella	Unclassified Prevotella	1	S08
Bacteria	Bacteroidetes	Bacteroidia	Bacteroidales	Rikenellaceae	Alistipes	Unclassified Alistipes	1	S08
Bacteria	Bacteroidetes	Bacteroidia	Bacteroidales	S24-7	Gram-negative bacterium cTPY-13	Unclassified Gram-negative bacterium cTPY-13	1	S08
Bacteria	Firmicutes	Bacilli	Bacillales	Bacillaceae	Bacillus	Bacillus cereus	1	S08
Bacteria	Firmicutes	Bacilli	Bacillales	Bacillaceae	Bacillus	Bacillus sp. MB132	1	S08
Bacteria	Firmicutes	Bacilli	Bacillales	Listeriaceae	Listeria	Listeria welshimeri	1	S08
Bacteria	Firmicutes	Bacilli	Bacillales	Planococcaceae	Rummeliibacillus	Unclassified Rummeliibacillus	1	S08
Bacteria	Firmicutes	Bacilli	Bacillales	Staphylococcaceae	Staphylococcus	Unclassified Staphylococcus	1	S08
Bacteria	Firmicutes	Bacilli	Lactobacillales	Aerococcaceae	Unclassified Aerococcaceae		1	S08
Bacteria	Firmicutes	Bacilli	Lactobacillales	Carnobacteriaceae	Trichococcus	Trichococcus flocculiformis	1	S08
Bacteria	Firmicutes	Bacilli	Lactobacillales	Enterococcaceae	Enterococcus	Enterococcus gallinarum	1	S08
Bacteria	Firmicutes	Bacilli	Lactobacillales	Enterococcaceae	Enterococcus	Enterococcus mundtii	1	S08
Bacteria	Firmicutes	Bacilli	Lactobacillales	Enterococcaceae	Tetragenococcus	Tetragenococcus solitarius	1	S08
Bacteria	Firmicutes	Bacilli	Lactobacillales	Lactobacillaceae	Lactobacillus	Lactobacillus lindneri	1	S08
Bacteria	Firmicutes	Bacilli	Lactobacillales	Lactobacillaceae	Lactobacillus	Lactobacillus plantarum	1	S08
Bacteria	Firmicutes	Bacilli	Lactobacillales	Lactobacillaceae	Lactobacillus	Lactobacillus reuteri	1	S08
Bacteria	Firmicutes	Bacilli	Lactobacillales	Streptococcaceae	Streptococcus	Unclassified Streptococcus	1	S08
Bacteria	Firmicutes	Clostridia	Clostridiales	Peptococcaceae	Pelotomaculum	Pelotomaculum isophthalicicum	1	S08
Bacteria	Firmicutes	Clostridia	Clostridiales	Veillonellaceae	Selenomonas	Unclassified Selenomonas	1	S08
Bacteria	Firmicutes	Clostridia	Clostridiales	Veillonellaceae	Unclassified Veillonellaceae		1	S08
Bacteria	Proteobacteria	Alphaproteobacteria	Caulobacterales	Caulobacteraceae	Brevundimonas	Unclassified Brevundimonas	1	S08
Bacteria	Proteobacteria	Alphaproteobacteria	Caulobacterales	Caulobacteraceae	Unclassified Caulobacteraceae		1	S08
Bacteria	Proteobacteria	Alphaproteobacteria	Rhizobiales	Bradyrhizobiaceae	Bosea	Bradyrhizobium sp. RP32	1	S08
Bacteria	Proteobacteria	Alphaproteobacteria	Rhizobiales	Phyllobacteriaceae	Hoeflea	Hoeflea sp. MAR866	1	S08
Bacteria	Proteobacteria	Alphaproteobacteria	Rhodospirillales	Acetobacteraceae	Acetobacter	Acetobacter cerevisiae	1	S08
Bacteria	Proteobacteria	Alphaproteobacteria	Rhodospirillales	Acetobacteraceae	Acetobacter	Acetobacter orientalis	1	S08
Bacteria	Proteobacteria	Alphaproteobacteria	Rhodospirillales	Acetobacteraceae	Acetobacter	Acetobacter pasteurianus subsp. ascendens	1	S08
Bacteria	Proteobacteria	Alphaproteobacteria	Rhodospirillales	Acetobacteraceae	Acidocella	Acidocella sp.	1	S08
Bacteria	Proteobacteria	Alphaproteobacteria	Rhodospirillales	Acetobacteraceae	Asaia	Asaia krungthepensis	1	S08
Bacteria	Proteobacteria	Alphaproteobacteria	Rhodospirillales	Acetobacteraceae	Asaia	Asaia sp. Gb16	1	S08
Bacteria	Proteobacteria	Alphaproteobacteria	Rhodospirillales	Acetobacteraceae	Asaia	Asaia sp. SAP07_2	1	S08
Bacteria	Proteobacteria	Alphaproteobacteria	Rhodospirillales	Acetobacteraceae	Asaia	Unclassified Asaia	1	S08
Bacteria	Proteobacteria	Alphaproteobacteria	Rhodospirillales	Acetobacteraceae	Gluconacetobacter	Gluconacetobacter liquefaciens	1	S08
Bacteria	Proteobacteria	Alphaproteobacteria	Rhodospirillales	Acetobacteraceae	Gluconacetobacter	Gluconacetobacter rhaeticus	1	S08
Bacteria	Proteobacteria	Alphaproteobacteria	Rhodospirillales	Acetobacteraceae	Rhodopila	bacterium Ellin5134	1	S08
Bacteria	Proteobacteria	Alphaproteobacteria	Rhodospirillales	Acetobacteraceae	Stella	Stella humosa	1	S08
Bacteria	Proteobacteria	Alphaproteobacteria	Rhodospirillales	Acetobacteraceae	Swaminathania	Swaminathania sp. SI15-1	1	S08
Bacteria	Proteobacteria	Alphaproteobacteria	Rhodospirillales	Rhodospirillaceae	Azospirillum	Unclassified Azospirillum	1	S08
Bacteria	Proteobacteria	Alphaproteobacteria	Rhodospirillales	Rhodospirillaceae	Pelagibius	mucus bacterium 35	1	S08
Bacteria	Proteobacteria	Deltaproteobacteria	Myxococcales	Polyangiaceae	Byssovorax	Byssovorax cruenta	1	S08
Bacteria	Proteobacteria	Epsilonproteobacteria	Campylobacterales	Helicobacteraceae	Helicobacter	Unclassified Helicobacter	1	S08
Bacteria	Proteobacteria	Gammaproteobacteria	Legionellales	Legionellaceae	Legionella	Unclassified Legionella	1	S08
Bacteria	Proteobacteria	Gammaproteobacteria	Pseudomonadales	Pseudomonadaceae	Pseudomonas	Unclassified Pseudomonas	1	S08

## Sheet: 16S_Analysis
Species	S01	S02	S03	S04	S05	S06	S07	S08	Total			Species	S01	S02	S03	S04	S05	S06	S07	S08	Total		Species	S01	S02	S03	S04	S05	S06	S07	S08	Total													Species	U Orbus	U Gluconacetobacter	Acetobacter pasteurianus	Pasteurellaceae bacterium Lv2
Unclassified Orbus	198349	42301	31416	33103	15000	19359	5939	7331	352798			Unclassified Orbus	198349	42301	31416	33103	15000	19359	5939	7331	352798		U Orbus	56.2217	11.9901	8.90481	9.38299	4.25172	5.48728	1.6834	2.07796	100													S01	56.2217	25.7615	0.497967	58.559
Unclassified Gluconacetobacter	59134	49187	47192	36869	17524	13080	3661	2897	229544			Unclassified Gluconacetobacter	59134	49187	47192	36869	17524	13080	3661	2897	229544		U Gluconacetobacter	25.7615	21.4281	20.559	16.0618	7.63427	5.69825	1.5949	1.26207	100													S02	11.9901	21.4281	0.750756	11.6033
Acetobacter pasteurianus	916	1381	625	465	20245	23992	62804	73520	183948			Acetobacter pasteurianus	916	1381	625	465	20245	23992	62804	73520	183948		Acetobacter pasteurianus	0.497967	0.750756	0.33977	0.252789	11.0058	13.0428	34.1423	39.9678	100													S03	8.90481	20.559	0.33977	8.43916
Pasteurellaceae bacterium Lv2	99234	19663	14301	15668	6758	8495	2453	2888	169460			Pasteurellaceae bacterium Lv2	99234	19663	14301	15668	6758	8495	2453	2888	169460		Pasteurellaceae bacterium Lv2	58.559	11.6033	8.43916	9.24584	3.98796	5.01298	1.44754	1.70424	100													S04	9.38299	16.0618	0.252789	9.24584
Unclassified Acetobacter	972	1094	764	625	10386	9885	32094	22903	78723			Unclassified Acetobacter	972	1094	764	625	10386	9885	32094	22903	78723		U Acetobacter	1.23471	1.38968	0.970491	0.793923	13.1931	12.5567	40.7683	29.0931	100													S05	4.25172	7.63427	11.0058	3.98796
Unclassified Lactobacillus	20	5	917	4237	16869	24566	20520	6586	73720			Unclassified Lactobacillus	20	5	917	4237	16869	24566	20520	6586	73720		U Lactobacillus	0.0271297	0.00678242	1.2439	5.74742	22.8825	33.3234	27.8351	8.9338	100													S06	5.48728	5.69825	13.0428	5.01298
Lactobacillus brevis						1		6727	6728			Lactobacillus brevis						1		6727	6728		Lactobacillus brevis	0	0	0	0	0	0.0148633	0	99.9851	100													S07	1.6834	1.5949	34.1423	1.44754
Unclassified Stenotrophomonas	4510	467	2			1			4980			Unclassified Stenotrophomonas	4510	467	2			1			4980		U Stenotrophomonas	90.5622	9.37751	0.0401606	0	0	0.0200803	0	0	100													S08	2.07796	1.26207	39.9678	1.70424
Unclassified Serratia	530	170	366	262	241	214	54	52	1889			Unclassified Serratia	530	170	366	262	241	214	54	52	1889		U Serratia	28.0572	8.99947	19.3753	13.8698	12.7581	11.3287	2.85866	2.75278	100
Unclassified Brevundimonas	423	105			1			1	530			Unclassified Brevundimonas	423	105			1			1	530		U Brevundimonas	79.8113	19.8113	0	0	0.188679	0	0	0.188679	100
Rhodovarius lipocyclicus	75	58	77	69	14	11	8	4	316			Rhodovarius lipocyclicus	75	58	77	69	14	11	8	4	316		Rhodovarius lipocyclicus	23.7342	18.3544	24.3671	21.8354	4.43038	3.48101	2.53165	1.26582	100
Unclassified Gluconobacter	50	52	37	45	7	18	5	6	220			Unclassified Gluconobacter	50	52	37	45	7	18	5	6	220		U Gluconobacter	22.7273	23.6364	16.8182	20.4545	3.18182	8.18182	2.27273	2.72727	100
Bombus terrestris	125	23	8	23	5	6	5	3	198			Bombus terrestris	125	23	8	23	5	6	5	3	198		Bombus terrestris	63.1313	11.6162	4.0404	11.6162	2.52525	3.0303	2.52525	1.51515	100
Unclassified Ochrobactrum	134	33							167			Unclassified Ochrobactrum	134	33							167		U Ochrobactrum	80.2395	19.7605	0	0	0	0	0	0	100
Unclassified Bradyrhizobium	131	35							166			Unclassified Bradyrhizobium	131	35							166		U Bradyrhizobium	78.9157	21.0843	0	0	0	0	0	0	100
Paenibacillus apiarius	33	23	22	26	11	10	13	17	155			Paenibacillus apiarius	33	23	22	26	11	10	13	17	155		Paenibacillus apiarius	21.2903	14.8387	14.1935	16.7742	7.09677	6.45161	8.3871	10.9677	100
Ochrobactrum anthropi	101	36							137			Ochrobactrum anthropi	101	36							137		Ochrobactrum anthropi	73.7226	26.2774	0	0	0	0	0	0	100
Acidiphilium sp. MS8	14	9	13	14	4	3	2		59			Acidiphilium sp. MS8	14	9	13	14	4	3	2		59		Acidiphilium sp. MS8	23.7288	15.2542	22.0339	23.7288	6.77966	5.08475	3.38983	0	100
Rhodococcus fascians	40	19							59			Rhodococcus fascians	40	19							59		Rhodococcus fascians	67.7966	32.2034	0	0	0	0	0	0	100
Unclassified Incertae Sedis	45	9	1		1				56			Unclassified Incertae Sedis	45	9	1		1				56		U Incertae Sedis	80.3571	16.0714	1.78571	0	1.78571	0	0	0	100
Unclassified Legionella	31	4	4	4	2	2	2	1	50			Unclassified Legionella	31	4	4	4	2	2	2	1	50		U Legionella	62	8	8	8	4	4	4	2	100
Acetobacter syzygii					13	12	10	12	47			Acetobacter syzygii					13	12	10	12	47		Acetobacter syzygii	0	0	0	0	27.6596	25.5319	21.2766	25.5319	100
Orbus sp. C7	24	6	1	7	1	2		2	43			Orbus sp. C7	24	6	1	7	1	2		2	43		Orbus sp. C7	55.814	13.9535	2.32558	16.2791	2.32558	4.65116	0	4.65116	100
Unclassified Rhodococcus	30	12							42			Unclassified Rhodococcus	30	12							42		U Rhodococcus	71.4286	28.5714	0	0	0	0	0	0	100
Unclassified Acinetobacter	4	17	1	7	5	6	1		41			Unclassified Acinetobacter	4	17	1	7	5	6	1		41		U Acinetobacter	9.7561	41.4634	2.43902	17.0732	12.1951	14.6341	2.43902	0	100
Unclassified Akkermansia	39			1					40			Unclassified Akkermansia	39			1					40		U Akkermansia	97.5	0	0	2.5	0	0	0	0	100
Unclassified Asaia	11	6	4	6	5	3	3	1	39			Unclassified Asaia	11	6	4	6	5	3	3	1	39		U Asaia	28.2051	15.3846	10.2564	15.3846	12.8205	7.69231	7.69231	2.5641	100
Unclassified Enterococcus	1	3			4	5	15	9	37			Unclassified Enterococcus	1	3			4	5	15	9	37		U Enterococcus	2.7027	8.10811	0	0	10.8108	13.5135	40.5405	24.3243	100
Unclassified Roseomonas	5	2	11	10	4	2		2	36			Unclassified Roseomonas	5	2	11	10	4	2		2	36		U Roseomonas	13.8889	5.55556	30.5556	27.7778	11.1111	5.55556	0	5.55556	100
Unclassified Staphylococcus	1	3		10	1	1	17	1	34			Unclassified Staphylococcus	1	3		10	1	1	17	1	34		U Staphylococcus	2.94118	8.82353	0	29.4118	2.94118	2.94118	50	2.94118	100
Cronobacter sp. C106	20	2	3	5		2			32			Cronobacter sp. C106	20	2	3	5		2			32		Cronobacter sp. C106	62.5	6.25	9.375	15.625	0	6.25	0	0	100
Unclassified Nocardioides	32								32			Unclassified Nocardioides	32								32		U Nocardioides	100	0	0	0	0	0	0	0	100
Unclassified Sphingomonas	29	1				1			31			Unclassified Sphingomonas	29	1				1			31		U Sphingomonas	93.5484	3.22581	0	0	0	3.22581	0	0	100
Unclassified Allobaculum	26	1	2						29
Unclassified Gram-negative bacterium cTPY-13	17	1	2	4				1	25
Unclassified Xanthobacter	25								25
Acetobacter indonesiensis							14	10	24
Unclassified Bifidobacterium		11		1		3	6		21
Lactobacillus fornicalis					4	6	6	4	20
Acetobacter orleanensis					2		13	4	19
Unclassified Candidatus Arthromitus	19								19
Unclassified Bacteroides	2	14	1				1		18
Unclassified Pseudomonas	15	1				1		1	18
Unclassified Chryseobacterium		8	3			6			17
Unclassified Methylobacterium	12	3			1		1		17
Unclassified Xanthomonas	16	1							17
Finegoldia magna ATCC 29328	14	1							15
Unclassified Streptococcus	1	11					2	1	15
Geobacillus sp. GXS1	1	4	4	4	1				14
Unclassified Bacillus		3	5			3	1	2	14
Unclassified Listeria				2	1	2	5	4	14
Acidicaldus sp. MK6	2	4	2	3	1		1		13
Lactobacillus fructivorans				1	3	3	4	2	13
Unclassified Finegoldia	13								13
Unclassified Prevotella	2	8		1		1		1	13
Unclassified Corynebacterium	9	1				1	1		12
Unclassified Escherichia-Shigella		6	1		1	2	2		12
Unclassified Moraxella	8		3		1				12
Orbus hercynius	5	1		2		2			10
Paenibacillus pabuli	3	3	1		1	1	1		10
Unclassified Dietzia		1	1	7					9
Saccharibacter floricola		2	3	2		1			8
Unclassified Aeromonas		2	4	1		1			8
Unclassified Rummeliibacillus		2	1	1	1	1	1	1	8
Asaia krungthepensis	1			1	3	1		1	7
Vibrio orientalis	2	3				2			7
Acetobacter orientalis					4	1		1	6
Alvinella pompejana epibiont	4		1			1			6
Asaia sp. SAP07_2					1	3	1	1	6
Bacteroides acidifaciens		5					1		6
Ochrobactrum sp. MI9.3	4	2							6
Unclassified Actinomyces	6								6
Enterobacteriaceae bacterium Acj 122	4	1							5
Turicibacter sanguinis		5							5
Unclassified Arcicella					5				5
Unclassified Clostridium		1	2		1	1			5
Unclassified Microbacterium	5								5
Unclassified Rhizobacter		5							5
Unclassified Solirubrobacter	5								5
Unclassified Veillonella		4					1		5
Xanthobacter sp. d10	5								5
Acetobacter aceti							2	2	4
Acetobacter pomorum					1		1	2	4
Acetobacter sp. PG-2009							2	2	4
Avibacterium sp. HP321	1	1	1	1					4
Bacillus cereus			1			1	1	1	4
Enterococcus columbae					3	1			4
Hoeflea sp. MAR866				1			2	1	4
Lactobacillus reuteri			3					1	4
Parabacteroides distasonis			4						4
Unclassified Azospirillum			1	1		1		1	4
Unclassified Blautia		4							4
Unclassified Flectobacillus		3		1					4
Unclassified Kushneria		1			1	1	1		4
Unclassified Photorhabdus	2		1	1					4
Unclassified Providencia						1	1	2	4
Anaerococcus sp. 9401487		3							3
Bradyrhizobium sp. RP32						1	1	1	3
Gluconacetobacter liquefaciens	1					1		1	3
Gluconobacter sp. RB88-1					1		2		3
Pediococcus pentosaceus								3	3
Stella humosa							2	1	3
Streptococcus sp. Smarlab 3301444		3							3
Tetragenococcus solitarius							2	1	3
Unclassified Anaerococcus		1	1	1					3
Unclassified Pectobacterium	1		1	1					3
Unclassified Pseudorhodoferax				1	2				3
Unclassified Sanguibacter	3								3
Unclassified Xylanibacter						3			3
Acetobacter estunensis							2		2
Bifidobacterium breve		2							2
Buchnera aphidicola	2								2
Byssovorax cruenta				1				1	2
filamentous epibiont of Vulcanolepas osheai	1			1					2
Gluconacetobacter rhaeticus						1		1	2
Gluconobacter oxydans								2	2
Lactobacillus fermentum								2	2
Lactobacillus plantarum							1	1	2
Porphyromonas catoniae			2						2
Prevotella stercorea						2			2
Roseococcus thiosulfatophilus					2				2
Serratia marcescens				1			1		2
Sorangium cellulosum	1	1							2
Staphylococcus epidermidis		1			1				2
Streptococcus salivarius subsp. thermophilus		2							2
Thioalkalicoccus limnaeus	1	1							2
Unclassified Bartonella	1	1							2
Unclassified Brevibacillus				1	1				2
Unclassified Brevibacterium	2								2
Unclassified Delftia		2							2
Unclassified Faecalibacterium				2					2
Unclassified Helicobacter							1	1	2
Unclassified Methylocystis						2			2
Unclassified Mycoplasma	2								2
Unclassified Oscillibacter			1	1					2
Unclassified Prosthecobacter			2						2
Unclassified Shewanella	2								2
Unclassified Sphingobacterium					2				2
Unclassified Streptomyces			2						2
Vogesella perlucida		2							2
Weeksella virosa DSM 16922	2								2
[Clostridium] paradoxum						1			1
Acetobacter cerevisiae								1	1
Acetobacter pasteurianus subsp. ascendens								1	1
Acidaminococcus sp. DJF_RP55		1							1
Acidiphilium angustum		1							1
Acidithiobacillus ferrooxidans	1								1
Acidocella sp.								1	1
Acidomonas methanolica							1		1
Angiococcus disciformis	1								1
Asaia sp. Gb16								1	1
Azospirillum sp.		1							1
Bacillus sp. 95							1		1
Bacillus sp. IHB B 4044				1					1
Bacillus sp. MB132								1	1
Bacteriovorax sp. COCO1A		1							1
bacterium Ellin5134								1	1
Bradyrhizobium japonicum						1			1
Brevibacillus centrosporus							1		1
Brevibacillus sp. S41				1					1
Brevundimonas diminuta	1								1
Brevundimonas sp. AP-5							1		1
Brucella ovis	1								1
Brucella sp. HJ114					1				1
Buchnera aphidicola							1		1
Candidatus Cyrtobacter comes		1							1
Candidatus Kleidoceria schneideri		1							1
Clostridium sporosphaeroides				1					1
Cronobacter sakazakii			1						1
Dorea formicigenerans ATCC 27755							1		1
Enterococcus faecium				1					1
Enterococcus gallinarum								1	1
Enterococcus mundtii								1	1
Geobacillus stearothermophilus					1				1
Gluconacetobacter-like organism			1						1
Gluconobacter cerinus						1			1
Heliobacteriaceae bacterium SLH						1			1
Lactobacillus composti			1						1
Lactobacillus lindneri								1	1
Lactobacillus perolens				1					1
Lactobacillus sakei subsp. carnosus					1				1
Lautropia sp. TeTO							1		1
Listeria welshimeri								1	1
Marinospirillum insulare							1		1
mucus bacterium 35								1	1
Oceanicola sp. JLT1210	1								1
Pasteurellaceae bacterium LvLi2				1					1
Pelotomaculum isophthalicicum								1	1
Photorhabdus luminescens	1								1
Pseudoalteromonas sp. ANIOT08						1			1
Pseudomonas aeruginosa							1		1
Raoultella sp. 49	1								1
Rhodococcus sp. EM7	1								1
Saccharibacillus kuerlensis					1				1
Shigella sonnei				1					1
Solirubrobacter sp. L64								1	1
Sporobacter termitidis					1				1
Stenotrophomonas maltophilia	1								1
Swaminathania sp. SI15-1								1	1
Tissierella praeacuta						1			1
Trichococcus flocculiformis								1	1
Unclassified Acidovorax						1			1
Unclassified Alistipes								1	1
Unclassified Alkalimonas			1						1
Unclassified Alteromonas	1								1
Unclassified Aquicella	1								1
Unclassified Brenneria					1				1
Unclassified Campylobacter	1								1
Unclassified Capnocytophaga		1							1
Unclassified Cellulomonas								1	1
Unclassified Collinsella		1							1
Unclassified Cronobacter				1					1
Unclassified Desulfovibrio	1								1
Unclassified Flavobacterium							1		1
Unclassified Granulibacter				1					1
Unclassified Haemophilus					1				1
Unclassified Hahella	1								1
Unclassified Haliea	1								1
Unclassified Henriciella						1			1
Unclassified Kocuria					1				1
Unclassified Kozakia			1						1
Unclassified Methylotenera					1				1
Unclassified Neisseria							1		1
Unclassified Nitrosococcus	1								1
Unclassified Orientia		1							1
Unclassified Parabacteroides			1						1
Unclassified Paracoccus							1		1
Unclassified Phascolarctobacterium		1							1
Unclassified Phenylobacterium		1							1
Unclassified Pontibacillus							1		1
Unclassified Porphyromonas					1				1
Unclassified Propionibacterium							1		1
Unclassified Rhodopseudomonas	1								1
Unclassified Salmonella						1			1
Unclassified Selenomonas								1	1
Unclassified Thermus	1								1
Unclassified Treponema					1				1
Unclassified Vibrio	1								1
Vibrio cholerae	1								1
Vibrio owensii	1								1
Vibrio sp. NBRC 101804						1			1
Vibrio sp. SB-I1	1								1
	365333	114880	95827	91510	87157	99745	127704	123042	1105198
[truncated: 63 more columns]
